# Supplementary material for: Mobilisation of distributional data for vascular plants of Murmansk Region, Russia: Digital representation of the Flora of Murmansk Region
Source: Biodivers Data J. 2020 Nov 18;8:e59456. doi: 10.3897/BDJ.8.e59456 (PMC7688619; doi:10.3897/BDJ.8.e59456)
Supplement: Supplementary material 1 — The occurrence of vascular plant species published on species distribution maps in the Flora of Murmansk Region (1953–1966) [file bdj-08-e59456-s001.txt]

occurrenceID	basisOfRecord	taxonRemarks	scientificName	taxonRank	genus	specificEpithet	family	eventDate	decimalLatitude	decimalLongitude	geodeticDatum	coordinateUncertaintyInMeters	georeferencedBy	countryCode	stateProvince	license	institutionID	institutionCode	bibliographicCitation	DatasetName	language
1	Occurrence	Woodsia ilvensis (L.) R. Br.	Woodsia ilvensis (L.) R. Br.	species	Woodsia	ilvensis	Woodsiaceae	1837/1953	67.846	40.187	WGS 84	5000	Chernov, Evgeny Georgievich	RU	Murmansk Oblast	Creative Commons Attribution (CC-BY) 4.0 License	Polar-Alpine Botanical Garden-Institute	KPABG	Gorodkov, B. N. (ed.) 1953: Flora of Murmansk Region. 1: map 1. Academy of Sciences of the USSR, Moscow & Leningrad. (In Russian)	Flora of Murmansk Region (1953-1966) point distribution data	En
2	Occurrence	Woodsia ilvensis (L.) R. Br.	Woodsia ilvensis (L.) R. Br.	species	Woodsia	ilvensis	Woodsiaceae	1837/1953	67.182	39.832	WGS 84	5000	Chernov, Evgeny Georgievich	RU	Murmansk Oblast	Creative Commons Attribution (CC-BY) 4.0 License	Polar-Alpine Botanical Garden-Institute	KPABG	Gorodkov, B. N. (ed.) 1953: Flora of Murmansk Region. 1: map 1. Academy of Sciences of the USSR, Moscow & Leningrad. (In Russian)	Flora of Murmansk Region (1953-1966) point distribution data	En
3	Occurrence	Woodsia ilvensis (L.) R. Br.	Woodsia ilvensis (L.) R. Br.	species	Woodsia	ilvensis	Woodsiaceae	1837/1953	67.627	33.962	WGS 84	5000	Chernov, Evgeny Georgievich	RU	Murmansk Oblast	Creative Commons Attribution (CC-BY) 4.0 License	Polar-Alpine Botanical Garden-Institute	KPABG	Gorodkov, B. N. (ed.) 1953: Flora of Murmansk Region. 1: map 1. Academy of Sciences of the USSR, Moscow & Leningrad. (In Russian)	Flora of Murmansk Region (1953-1966) point distribution data	En
4	Occurrence	Woodsia ilvensis (L.) R. Br.	Woodsia ilvensis (L.) R. Br.	species	Woodsia	ilvensis	Woodsiaceae	1837/1953	67.671	33.763	WGS 84	5000	Chernov, Evgeny Georgievich	RU	Murmansk Oblast	Creative Commons Attribution (CC-BY) 4.0 License	Polar-Alpine Botanical Garden-Institute	KPABG	Gorodkov, B. N. (ed.) 1953: Flora of Murmansk Region. 1: map 1. Academy of Sciences of the USSR, Moscow & Leningrad. (In Russian)	Flora of Murmansk Region (1953-1966) point distribution data	En
5	Occurrence	Woodsia ilvensis (L.) R. Br.	Woodsia ilvensis (L.) R. Br.	species	Woodsia	ilvensis	Woodsiaceae	1837/1953	67.678	33.616	WGS 84	5000	Chernov, Evgeny Georgievich	RU	Murmansk Oblast	Creative Commons Attribution (CC-BY) 4.0 License	Polar-Alpine Botanical Garden-Institute	KPABG	Gorodkov, B. N. (ed.) 1953: Flora of Murmansk Region. 1: map 1. Academy of Sciences of the USSR, Moscow & Leningrad. (In Russian)	Flora of Murmansk Region (1953-1966) point distribution data	En
6	Occurrence	Woodsia ilvensis (L.) R. Br.	Woodsia ilvensis (L.) R. Br.	species	Woodsia	ilvensis	Woodsiaceae	1837/1953	67.514	32.955	WGS 84	5000	Chernov, Evgeny Georgievich	RU	Murmansk Oblast	Creative Commons Attribution (CC-BY) 4.0 License	Polar-Alpine Botanical Garden-Institute	KPABG	Gorodkov, B. N. (ed.) 1953: Flora of Murmansk Region. 1: map 1. Academy of Sciences of the USSR, Moscow & Leningrad. (In Russian)	Flora of Murmansk Region (1953-1966) point distribution data	En
7	Occurrence	Woodsia ilvensis (L.) R. Br.	Woodsia ilvensis (L.) R. Br.	species	Woodsia	ilvensis	Woodsiaceae	1837/1953	67.2	32.541	WGS 84	5000	Chernov, Evgeny Georgievich	RU	Murmansk Oblast	Creative Commons Attribution (CC-BY) 4.0 License	Polar-Alpine Botanical Garden-Institute	KPABG	Gorodkov, B. N. (ed.) 1953: Flora of Murmansk Region. 1: map 1. Academy of Sciences of the USSR, Moscow & Leningrad. (In Russian)	Flora of Murmansk Region (1953-1966) point distribution data	En
8	Occurrence	Woodsia ilvensis (L.) R. Br.	Woodsia ilvensis (L.) R. Br.	species	Woodsia	ilvensis	Woodsiaceae	1837/1953	67.152	32.488	WGS 84	5000	Chernov, Evgeny Georgievich	RU	Murmansk Oblast	Creative Commons Attribution (CC-BY) 4.0 License	Polar-Alpine Botanical Garden-Institute	KPABG	Gorodkov, B. N. (ed.) 1953: Flora of Murmansk Region. 1: map 1. Academy of Sciences of the USSR, Moscow & Leningrad. (In Russian)	Flora of Murmansk Region (1953-1966) point distribution data	En
9	Occurrence	Woodsia alpina (Bolt.) S.F. Gray	Woodsia alpina (Bolt.) S.F. Gray	species	Woodsia	alpina	Woodsiaceae	1837/1953	67.152	39.72	WGS 84	5000	Chernov, Evgeny Georgievich	RU	Murmansk Oblast	Creative Commons Attribution (CC-BY) 4.0 License	Polar-Alpine Botanical Garden-Institute	KPABG	Gorodkov, B. N. (ed.) 1953: Flora of Murmansk Region. 1: map 1. Academy of Sciences of the USSR, Moscow & Leningrad. (In Russian)	Flora of Murmansk Region (1953-1966) point distribution data	En
10	Occurrence	Woodsia alpina (Bolt.) S.F. Gray	Woodsia alpina (Bolt.) S.F. Gray	species	Woodsia	alpina	Woodsiaceae	1837/1953	67.762	33.608	WGS 84	5000	Chernov, Evgeny Georgievich	RU	Murmansk Oblast	Creative Commons Attribution (CC-BY) 4.0 License	Polar-Alpine Botanical Garden-Institute	KPABG	Gorodkov, B. N. (ed.) 1953: Flora of Murmansk Region. 1: map 1. Academy of Sciences of the USSR, Moscow & Leningrad. (In Russian)	Flora of Murmansk Region (1953-1966) point distribution data	En
11	Occurrence	Woodsia alpina (Bolt.) S.F. Gray	Woodsia alpina (Bolt.) S.F. Gray	species	Woodsia	alpina	Woodsiaceae	1837/1953	67.736	33.451	WGS 84	5000	Chernov, Evgeny Georgievich	RU	Murmansk Oblast	Creative Commons Attribution (CC-BY) 4.0 License	Polar-Alpine Botanical Garden-Institute	KPABG	Gorodkov, B. N. (ed.) 1953: Flora of Murmansk Region. 1: map 1. Academy of Sciences of the USSR, Moscow & Leningrad. (In Russian)	Flora of Murmansk Region (1953-1966) point distribution data	En
12	Occurrence	Woodsia alpina (Bolt.) S.F. Gray	Woodsia alpina (Bolt.) S.F. Gray	species	Woodsia	alpina	Woodsiaceae	1837/1953	67.775	33.313	WGS 84	5000	Chernov, Evgeny Georgievich	RU	Murmansk Oblast	Creative Commons Attribution (CC-BY) 4.0 License	Polar-Alpine Botanical Garden-Institute	KPABG	Gorodkov, B. N. (ed.) 1953: Flora of Murmansk Region. 1: map 1. Academy of Sciences of the USSR, Moscow & Leningrad. (In Russian)	Flora of Murmansk Region (1953-1966) point distribution data	En
13	Occurrence	Woodsia glabella R. Br.	Woodsia glabella R. Br.	species	Woodsia	glabella	Woodsiaceae	1837/1953	67.695	33.809	WGS 84	5000	Chernov, Evgeny Georgievich	RU	Murmansk Oblast	Creative Commons Attribution (CC-BY) 4.0 License	Polar-Alpine Botanical Garden-Institute	KPABG	Gorodkov, B. N. (ed.) 1953: Flora of Murmansk Region. 1: map 1. Academy of Sciences of the USSR, Moscow & Leningrad. (In Russian)	Flora of Murmansk Region (1953-1966) point distribution data	En
14	Occurrence	Woodsia glabella R. Br.	Woodsia glabella R. Br.	species	Woodsia	glabella	Woodsiaceae	1837/1953	67.653	33.485	WGS 84	5000	Chernov, Evgeny Georgievich	RU	Murmansk Oblast	Creative Commons Attribution (CC-BY) 4.0 License	Polar-Alpine Botanical Garden-Institute	KPABG	Gorodkov, B. N. (ed.) 1953: Flora of Murmansk Region. 1: map 1. Academy of Sciences of the USSR, Moscow & Leningrad. (In Russian)	Flora of Murmansk Region (1953-1966) point distribution data	En
15	Occurrence	Woodsia glabella R. Br.	Woodsia glabella R. Br.	species	Woodsia	glabella	Woodsiaceae	1837/1953	67.691	33.273	WGS 84	5000	Chernov, Evgeny Georgievich	RU	Murmansk Oblast	Creative Commons Attribution (CC-BY) 4.0 License	Polar-Alpine Botanical Garden-Institute	KPABG	Gorodkov, B. N. (ed.) 1953: Flora of Murmansk Region. 1: map 1. Academy of Sciences of the USSR, Moscow & Leningrad. (In Russian)	Flora of Murmansk Region (1953-1966) point distribution data	En
16	Occurrence	Woodsia glabella R. Br.	Woodsia glabella R. Br.	species	Woodsia	glabella	Woodsiaceae	1837/1953	67.417	32.702	WGS 84	5000	Chernov, Evgeny Georgievich	RU	Murmansk Oblast	Creative Commons Attribution (CC-BY) 4.0 License	Polar-Alpine Botanical Garden-Institute	KPABG	Gorodkov, B. N. (ed.) 1953: Flora of Murmansk Region. 1: map 1. Academy of Sciences of the USSR, Moscow & Leningrad. (In Russian)	Flora of Murmansk Region (1953-1966) point distribution data	En
17	Occurrence	Cystopteris filix-fragilis (L.) Borbas	Cystopteris fragilis (L.) Borbas	species	Cystopteris	fragilis	Cystopteridaceae	1837/1953	67.189	41.221	WGS 84	5000	Chernov, Evgeny Georgievich	RU	Murmansk Oblast	Creative Commons Attribution (CC-BY) 4.0 License	Polar-Alpine Botanical Garden-Institute	KPABG	Gorodkov, B. N. (ed.) 1953: Flora of Murmansk Region. 1: map 2. Academy of Sciences of the USSR, Moscow & Leningrad. (In Russian)	Flora of Murmansk Region (1953-1966) point distribution data	En
18	Occurrence	Cystopteris filix-fragilis (L.) Borbas	Cystopteris fragilis (L.) Borbas	species	Cystopteris	fragilis	Cystopteridaceae	1837/1953	67.778	40.138	WGS 84	5000	Chernov, Evgeny Georgievich	RU	Murmansk Oblast	Creative Commons Attribution (CC-BY) 4.0 License	Polar-Alpine Botanical Garden-Institute	KPABG	Gorodkov, B. N. (ed.) 1953: Flora of Murmansk Region. 1: map 2. Academy of Sciences of the USSR, Moscow & Leningrad. (In Russian)	Flora of Murmansk Region (1953-1966) point distribution data	En
19	Occurrence	Cystopteris filix-fragilis (L.) Borbas	Cystopteris fragilis (L.) Borbas	species	Cystopteris	fragilis	Cystopteridaceae	1837/1953	67.169	39.783	WGS 84	5000	Chernov, Evgeny Georgievich	RU	Murmansk Oblast	Creative Commons Attribution (CC-BY) 4.0 License	Polar-Alpine Botanical Garden-Institute	KPABG	Gorodkov, B. N. (ed.) 1953: Flora of Murmansk Region. 1: map 2. Academy of Sciences of the USSR, Moscow & Leningrad. (In Russian)	Flora of Murmansk Region (1953-1966) point distribution data	En
20	Occurrence	Cystopteris filix-fragilis (L.) Borbas	Cystopteris fragilis (L.) Borbas	species	Cystopteris	fragilis	Cystopteridaceae	1837/1953	66.133	38.848	WGS 84	5000	Chernov, Evgeny Georgievich	RU	Murmansk Oblast	Creative Commons Attribution (CC-BY) 4.0 License	Polar-Alpine Botanical Garden-Institute	KPABG	Gorodkov, B. N. (ed.) 1953: Flora of Murmansk Region. 1: map 2. Academy of Sciences of the USSR, Moscow & Leningrad. (In Russian)	Flora of Murmansk Region (1953-1966) point distribution data	En
21	Occurrence	Cystopteris filix-fragilis (L.) Borbas	Cystopteris fragilis (L.) Borbas	species	Cystopteris	fragilis	Cystopteridaceae	1837/1953	66.093	38.741	WGS 84	5000	Chernov, Evgeny Georgievich	RU	Murmansk Oblast	Creative Commons Attribution (CC-BY) 4.0 License	Polar-Alpine Botanical Garden-Institute	KPABG	Gorodkov, B. N. (ed.) 1953: Flora of Murmansk Region. 1: map 2. Academy of Sciences of the USSR, Moscow & Leningrad. (In Russian)	Flora of Murmansk Region (1953-1966) point distribution data	En
22	Occurrence	Cystopteris filix-fragilis (L.) Borbas	Cystopteris fragilis (L.) Borbas	species	Cystopteris	fragilis	Cystopteridaceae	1837/1953	66.089	38.147	WGS 84	5000	Chernov, Evgeny Georgievich	RU	Murmansk Oblast	Creative Commons Attribution (CC-BY) 4.0 License	Polar-Alpine Botanical Garden-Institute	KPABG	Gorodkov, B. N. (ed.) 1953: Flora of Murmansk Region. 1: map 2. Academy of Sciences of the USSR, Moscow & Leningrad. (In Russian)	Flora of Murmansk Region (1953-1966) point distribution data	En
23	Occurrence	Cystopteris filix-fragilis (L.) Borbas	Cystopteris fragilis (L.) Borbas	species	Cystopteris	fragilis	Cystopteridaceae	1837/1953	68.93	36.8	WGS 84	5000	Chernov, Evgeny Georgievich	RU	Murmansk Oblast	Creative Commons Attribution (CC-BY) 4.0 License	Polar-Alpine Botanical Garden-Institute	KPABG	Gorodkov, B. N. (ed.) 1953: Flora of Murmansk Region. 1: map 2. Academy of Sciences of the USSR, Moscow & Leningrad. (In Russian)	Flora of Murmansk Region (1953-1966) point distribution data	En
24	Occurrence	Cystopteris filix-fragilis (L.) Borbas	Cystopteris fragilis (L.) Borbas	species	Cystopteris	fragilis	Cystopteridaceae	1837/1953	69.121	36.042	WGS 84	5000	Chernov, Evgeny Georgievich	RU	Murmansk Oblast	Creative Commons Attribution (CC-BY) 4.0 License	Polar-Alpine Botanical Garden-Institute	KPABG	Gorodkov, B. N. (ed.) 1953: Flora of Murmansk Region. 1: map 2. Academy of Sciences of the USSR, Moscow & Leningrad. (In Russian)	Flora of Murmansk Region (1953-1966) point distribution data	En
25	Occurrence	Cystopteris filix-fragilis (L.) Borbas	Cystopteris fragilis (L.) Borbas	species	Cystopteris	fragilis	Cystopteridaceae	1837/1953	66.918	36.25	WGS 84	5000	Chernov, Evgeny Georgievich	RU	Murmansk Oblast	Creative Commons Attribution (CC-BY) 4.0 License	Polar-Alpine Botanical Garden-Institute	KPABG	Gorodkov, B. N. (ed.) 1953: Flora of Murmansk Region. 1: map 2. Academy of Sciences of the USSR, Moscow & Leningrad. (In Russian)	Flora of Murmansk Region (1953-1966) point distribution data	En
26	Occurrence	Cystopteris filix-fragilis (L.) Borbas	Cystopteris fragilis (L.) Borbas	species	Cystopteris	fragilis	Cystopteridaceae	1837/1953	66.951	36.062	WGS 84	5000	Chernov, Evgeny Georgievich	RU	Murmansk Oblast	Creative Commons Attribution (CC-BY) 4.0 License	Polar-Alpine Botanical Garden-Institute	KPABG	Gorodkov, B. N. (ed.) 1953: Flora of Murmansk Region. 1: map 2. Academy of Sciences of the USSR, Moscow & Leningrad. (In Russian)	Flora of Murmansk Region (1953-1966) point distribution data	En
27	Occurrence	Cystopteris filix-fragilis (L.) Borbas	Cystopteris fragilis (L.) Borbas	species	Cystopteris	fragilis	Cystopteridaceae	1837/1953	69.357	34.154	WGS 84	5000	Chernov, Evgeny Georgievich	RU	Murmansk Oblast	Creative Commons Attribution (CC-BY) 4.0 License	Polar-Alpine Botanical Garden-Institute	KPABG	Gorodkov, B. N. (ed.) 1953: Flora of Murmansk Region. 1: map 2. Academy of Sciences of the USSR, Moscow & Leningrad. (In Russian)	Flora of Murmansk Region (1953-1966) point distribution data	En
28	Occurrence	Cystopteris filix-fragilis (L.) Borbas	Cystopteris fragilis (L.) Borbas	species	Cystopteris	fragilis	Cystopteridaceae	1837/1953	67.915	34.957	WGS 84	5000	Chernov, Evgeny Georgievich	RU	Murmansk Oblast	Creative Commons Attribution (CC-BY) 4.0 License	Polar-Alpine Botanical Garden-Institute	KPABG	Gorodkov, B. N. (ed.) 1953: Flora of Murmansk Region. 1: map 2. Academy of Sciences of the USSR, Moscow & Leningrad. (In Russian)	Flora of Murmansk Region (1953-1966) point distribution data	En
29	Occurrence	Cystopteris filix-fragilis (L.) Borbas	Cystopteris fragilis (L.) Borbas	species	Cystopteris	fragilis	Cystopteridaceae	1837/1953	69.297	33.44	WGS 84	5000	Chernov, Evgeny Georgievich	RU	Murmansk Oblast	Creative Commons Attribution (CC-BY) 4.0 License	Polar-Alpine Botanical Garden-Institute	KPABG	Gorodkov, B. N. (ed.) 1953: Flora of Murmansk Region. 1: map 2. Academy of Sciences of the USSR, Moscow & Leningrad. (In Russian)	Flora of Murmansk Region (1953-1966) point distribution data	En
30	Occurrence	Cystopteris filix-fragilis (L.) Borbas	Cystopteris fragilis (L.) Borbas	species	Cystopteris	fragilis	Cystopteridaceae	1837/1953	69.193	33.647	WGS 84	5000	Chernov, Evgeny Georgievich	RU	Murmansk Oblast	Creative Commons Attribution (CC-BY) 4.0 License	Polar-Alpine Botanical Garden-Institute	KPABG	Gorodkov, B. N. (ed.) 1953: Flora of Murmansk Region. 1: map 2. Academy of Sciences of the USSR, Moscow & Leningrad. (In Russian)	Flora of Murmansk Region (1953-1966) point distribution data	En
31	Occurrence	Cystopteris filix-fragilis (L.) Borbas	Cystopteris fragilis (L.) Borbas	species	Cystopteris	fragilis	Cystopteridaceae	1837/1953	69.195	33.477	WGS 84	5000	Chernov, Evgeny Georgievich	RU	Murmansk Oblast	Creative Commons Attribution (CC-BY) 4.0 License	Polar-Alpine Botanical Garden-Institute	KPABG	Gorodkov, B. N. (ed.) 1953: Flora of Murmansk Region. 1: map 2. Academy of Sciences of the USSR, Moscow & Leningrad. (In Russian)	Flora of Murmansk Region (1953-1966) point distribution data	En
32	Occurrence	Cystopteris filix-fragilis (L.) Borbas	Cystopteris fragilis (L.) Borbas	species	Cystopteris	fragilis	Cystopteridaceae	1837/1953	69.193	33.321	WGS 84	5000	Chernov, Evgeny Georgievich	RU	Murmansk Oblast	Creative Commons Attribution (CC-BY) 4.0 License	Polar-Alpine Botanical Garden-Institute	KPABG	Gorodkov, B. N. (ed.) 1953: Flora of Murmansk Region. 1: map 2. Academy of Sciences of the USSR, Moscow & Leningrad. (In Russian)	Flora of Murmansk Region (1953-1966) point distribution data	En
33	Occurrence	Cystopteris filix-fragilis (L.) Borbas	Cystopteris fragilis (L.) Borbas	species	Cystopteris	fragilis	Cystopteridaceae	1837/1953	67.694	33.773	WGS 84	5000	Chernov, Evgeny Georgievich	RU	Murmansk Oblast	Creative Commons Attribution (CC-BY) 4.0 License	Polar-Alpine Botanical Garden-Institute	KPABG	Gorodkov, B. N. (ed.) 1953: Flora of Murmansk Region. 1: map 2. Academy of Sciences of the USSR, Moscow & Leningrad. (In Russian)	Flora of Murmansk Region (1953-1966) point distribution data	En
34	Occurrence	Cystopteris filix-fragilis (L.) Borbas	Cystopteris fragilis (L.) Borbas	species	Cystopteris	fragilis	Cystopteridaceae	1837/1953	67.705	33.552	WGS 84	5000	Chernov, Evgeny Georgievich	RU	Murmansk Oblast	Creative Commons Attribution (CC-BY) 4.0 License	Polar-Alpine Botanical Garden-Institute	KPABG	Gorodkov, B. N. (ed.) 1953: Flora of Murmansk Region. 1: map 2. Academy of Sciences of the USSR, Moscow & Leningrad. (In Russian)	Flora of Murmansk Region (1953-1966) point distribution data	En
35	Occurrence	Cystopteris filix-fragilis (L.) Borbas	Cystopteris fragilis (L.) Borbas	species	Cystopteris	fragilis	Cystopteridaceae	1837/1953	67.649	32.998	WGS 84	5000	Chernov, Evgeny Georgievich	RU	Murmansk Oblast	Creative Commons Attribution (CC-BY) 4.0 License	Polar-Alpine Botanical Garden-Institute	KPABG	Gorodkov, B. N. (ed.) 1953: Flora of Murmansk Region. 1: map 2. Academy of Sciences of the USSR, Moscow & Leningrad. (In Russian)	Flora of Murmansk Region (1953-1966) point distribution data	En
36	Occurrence	Cystopteris filix-fragilis (L.) Borbas	Cystopteris fragilis (L.) Borbas	species	Cystopteris	fragilis	Cystopteridaceae	1837/1953	67.652	32.864	WGS 84	5000	Chernov, Evgeny Georgievich	RU	Murmansk Oblast	Creative Commons Attribution (CC-BY) 4.0 License	Polar-Alpine Botanical Garden-Institute	KPABG	Gorodkov, B. N. (ed.) 1953: Flora of Murmansk Region. 1: map 2. Academy of Sciences of the USSR, Moscow & Leningrad. (In Russian)	Flora of Murmansk Region (1953-1966) point distribution data	En
37	Occurrence	Cystopteris filix-fragilis (L.) Borbas	Cystopteris fragilis (L.) Borbas	species	Cystopteris	fragilis	Cystopteridaceae	1837/1953	67.415	32.642	WGS 84	5000	Chernov, Evgeny Georgievich	RU	Murmansk Oblast	Creative Commons Attribution (CC-BY) 4.0 License	Polar-Alpine Botanical Garden-Institute	KPABG	Gorodkov, B. N. (ed.) 1953: Flora of Murmansk Region. 1: map 2. Academy of Sciences of the USSR, Moscow & Leningrad. (In Russian)	Flora of Murmansk Region (1953-1966) point distribution data	En
38	Occurrence	Cystopteris filix-fragilis (L.) Borbas	Cystopteris fragilis (L.) Borbas	species	Cystopteris	fragilis	Cystopteridaceae	1837/1953	67.081	32.213	WGS 84	5000	Chernov, Evgeny Georgievich	RU	Murmansk Oblast	Creative Commons Attribution (CC-BY) 4.0 License	Polar-Alpine Botanical Garden-Institute	KPABG	Gorodkov, B. N. (ed.) 1953: Flora of Murmansk Region. 1: map 2. Academy of Sciences of the USSR, Moscow & Leningrad. (In Russian)	Flora of Murmansk Region (1953-1966) point distribution data	En
39	Occurrence	Cystopteris dickieana Sim	Cystopteris dickieana Sim	species	Cystopteris	dickieana	Cystopteridaceae	1837/1953	67.79	33.335	WGS 84	5000	Chernov, Evgeny Georgievich	RU	Murmansk Oblast	Creative Commons Attribution (CC-BY) 4.0 License	Polar-Alpine Botanical Garden-Institute	KPABG	Gorodkov, B. N. (ed.) 1953: Flora of Murmansk Region. 1: map 2. Academy of Sciences of the USSR, Moscow & Leningrad. (In Russian)	Flora of Murmansk Region (1953-1966) point distribution data	En
40	Occurrence	Cystopteris dickieana Sim	Cystopteris dickieana Sim	species	Cystopteris	dickieana	Cystopteridaceae	1837/1953	67.706	33.308	WGS 84	5000	Chernov, Evgeny Georgievich	RU	Murmansk Oblast	Creative Commons Attribution (CC-BY) 4.0 License	Polar-Alpine Botanical Garden-Institute	KPABG	Gorodkov, B. N. (ed.) 1953: Flora of Murmansk Region. 1: map 2. Academy of Sciences of the USSR, Moscow & Leningrad. (In Russian)	Flora of Murmansk Region (1953-1966) point distribution data	En
41	Occurrence	Cystopteris dickieana Sim	Cystopteris dickieana Sim	species	Cystopteris	dickieana	Cystopteridaceae	1837/1953	67.742	33.854	WGS 84	5000	Chernov, Evgeny Georgievich	RU	Murmansk Oblast	Creative Commons Attribution (CC-BY) 4.0 License	Polar-Alpine Botanical Garden-Institute	KPABG	Gorodkov, B. N. (ed.) 1953: Flora of Murmansk Region. 1: map 2. Academy of Sciences of the USSR, Moscow & Leningrad. (In Russian)	Flora of Murmansk Region (1953-1966) point distribution data	En
42	Occurrence	Cystopteris dickieana Sim	Cystopteris dickieana Sim	species	Cystopteris	dickieana	Cystopteridaceae	1837/1953	67.664	33.593	WGS 84	5000	Chernov, Evgeny Georgievich	RU	Murmansk Oblast	Creative Commons Attribution (CC-BY) 4.0 License	Polar-Alpine Botanical Garden-Institute	KPABG	Gorodkov, B. N. (ed.) 1953: Flora of Murmansk Region. 1: map 2. Academy of Sciences of the USSR, Moscow & Leningrad. (In Russian)	Flora of Murmansk Region (1953-1966) point distribution data	En
43	Occurrence	Cystopteris dickieana Sim	Cystopteris dickieana Sim	species	Cystopteris	dickieana	Cystopteridaceae	1837/1953	67.62	33.452	WGS 84	5000	Chernov, Evgeny Georgievich	RU	Murmansk Oblast	Creative Commons Attribution (CC-BY) 4.0 License	Polar-Alpine Botanical Garden-Institute	KPABG	Gorodkov, B. N. (ed.) 1953: Flora of Murmansk Region. 1: map 2. Academy of Sciences of the USSR, Moscow & Leningrad. (In Russian)	Flora of Murmansk Region (1953-1966) point distribution data	En
44	Occurrence	Cystopteris dickieana Sim	Cystopteris dickieana Sim	species	Cystopteris	dickieana	Cystopteridaceae	1837/1953	67.586	33.953	WGS 84	5000	Chernov, Evgeny Georgievich	RU	Murmansk Oblast	Creative Commons Attribution (CC-BY) 4.0 License	Polar-Alpine Botanical Garden-Institute	KPABG	Gorodkov, B. N. (ed.) 1953: Flora of Murmansk Region. 1: map 2. Academy of Sciences of the USSR, Moscow & Leningrad. (In Russian)	Flora of Murmansk Region (1953-1966) point distribution data	En
45	Occurrence	Cystopteris dickieana Sim	Cystopteris dickieana Sim	species	Cystopteris	dickieana	Cystopteridaceae	1837/1953	67.549	34.017	WGS 84	5000	Chernov, Evgeny Georgievich	RU	Murmansk Oblast	Creative Commons Attribution (CC-BY) 4.0 License	Polar-Alpine Botanical Garden-Institute	KPABG	Gorodkov, B. N. (ed.) 1953: Flora of Murmansk Region. 1: map 2. Academy of Sciences of the USSR, Moscow & Leningrad. (In Russian)	Flora of Murmansk Region (1953-1966) point distribution data	En
46	Occurrence	Cystopteris dickieana Sim	Cystopteris dickieana Sim	species	Cystopteris	dickieana	Cystopteridaceae	1837/1953	67.414	33.896	WGS 84	5000	Chernov, Evgeny Georgievich	RU	Murmansk Oblast	Creative Commons Attribution (CC-BY) 4.0 License	Polar-Alpine Botanical Garden-Institute	KPABG	Gorodkov, B. N. (ed.) 1953: Flora of Murmansk Region. 1: map 2. Academy of Sciences of the USSR, Moscow & Leningrad. (In Russian)	Flora of Murmansk Region (1953-1966) point distribution data	En
47	Occurrence	Cystopteris montana (Lam.) Desv.	Cystopteris montana (Lam.) Desv.	species	Cystopteris	montana	Cystopteridaceae	1837/1953	67.115	41.216	WGS 84	5000	Chernov, Evgeny Georgievich	RU	Murmansk Oblast	Creative Commons Attribution (CC-BY) 4.0 License	Polar-Alpine Botanical Garden-Institute	KPABG	Gorodkov, B. N. (ed.) 1953: Flora of Murmansk Region. 1: map 2. Academy of Sciences of the USSR, Moscow & Leningrad. (In Russian)	Flora of Murmansk Region (1953-1966) point distribution data	En
48	Occurrence	Cystopteris montana (Lam.) Desv.	Cystopteris montana (Lam.) Desv.	species	Cystopteris	montana	Cystopteridaceae	1837/1953	69.358	34.311	WGS 84	5000	Chernov, Evgeny Georgievich	RU	Murmansk Oblast	Creative Commons Attribution (CC-BY) 4.0 License	Polar-Alpine Botanical Garden-Institute	KPABG	Gorodkov, B. N. (ed.) 1953: Flora of Murmansk Region. 1: map 2. Academy of Sciences of the USSR, Moscow & Leningrad. (In Russian)	Flora of Murmansk Region (1953-1966) point distribution data	En
49	Occurrence	Cystopteris montana (Lam.) Desv.	Cystopteris montana (Lam.) Desv.	species	Cystopteris	montana	Cystopteridaceae	1837/1953	66.804	39.091	WGS 84	5000	Chernov, Evgeny Georgievich	RU	Murmansk Oblast	Creative Commons Attribution (CC-BY) 4.0 License	Polar-Alpine Botanical Garden-Institute	KPABG	Gorodkov, B. N. (ed.) 1953: Flora of Murmansk Region. 1: map 2. Academy of Sciences of the USSR, Moscow & Leningrad. (In Russian)	Flora of Murmansk Region (1953-1966) point distribution data	En
50	Occurrence	Matteuccia struthiopteris (L.) Todaro	Matteuccia struthiopteris (L.) Todaro	species	Matteuccia	struthiopteris	Onocleaceae	1837/1953	66.497	40.632	WGS 84	5000	Chernov, Evgeny Georgievich	RU	Murmansk Oblast	Creative Commons Attribution (CC-BY) 4.0 License	Polar-Alpine Botanical Garden-Institute	KPABG	Gorodkov, B. N. (ed.) 1953: Flora of Murmansk Region. 1: map 3. Academy of Sciences of the USSR, Moscow & Leningrad. (In Russian)	Flora of Murmansk Region (1953-1966) point distribution data	En
51	Occurrence	Matteuccia struthiopteris (L.) Todaro	Matteuccia struthiopteris (L.) Todaro	species	Matteuccia	struthiopteris	Onocleaceae	1837/1953	66.113	38.651	WGS 84	5000	Chernov, Evgeny Georgievich	RU	Murmansk Oblast	Creative Commons Attribution (CC-BY) 4.0 License	Polar-Alpine Botanical Garden-Institute	KPABG	Gorodkov, B. N. (ed.) 1953: Flora of Murmansk Region. 1: map 3. Academy of Sciences of the USSR, Moscow & Leningrad. (In Russian)	Flora of Murmansk Region (1953-1966) point distribution data	En
52	Occurrence	Matteuccia struthiopteris (L.) Todaro	Matteuccia struthiopteris (L.) Todaro	species	Matteuccia	struthiopteris	Onocleaceae	1837/1953	67.952	34.993	WGS 84	5000	Chernov, Evgeny Georgievich	RU	Murmansk Oblast	Creative Commons Attribution (CC-BY) 4.0 License	Polar-Alpine Botanical Garden-Institute	KPABG	Gorodkov, B. N. (ed.) 1953: Flora of Murmansk Region. 1: map 3. Academy of Sciences of the USSR, Moscow & Leningrad. (In Russian)	Flora of Murmansk Region (1953-1966) point distribution data	En
53	Occurrence	Matteuccia struthiopteris (L.) Todaro	Matteuccia struthiopteris (L.) Todaro	species	Matteuccia	struthiopteris	Onocleaceae	1837/1953	67.621	33.5	WGS 84	5000	Chernov, Evgeny Georgievich	RU	Murmansk Oblast	Creative Commons Attribution (CC-BY) 4.0 License	Polar-Alpine Botanical Garden-Institute	KPABG	Gorodkov, B. N. (ed.) 1953: Flora of Murmansk Region. 1: map 3. Academy of Sciences of the USSR, Moscow & Leningrad. (In Russian)	Flora of Murmansk Region (1953-1966) point distribution data	En
54	Occurrence	Dryopteris filix-mas (L.) Schott	Dryopteris filix-mas (L.) Schott	species	Dryopteris	filix-mas	Dryopteridaceae	1837/1953	69.347	34.142	WGS 84	5000	Chernov, Evgeny Georgievich	RU	Murmansk Oblast	Creative Commons Attribution (CC-BY) 4.0 License	Polar-Alpine Botanical Garden-Institute	KPABG	Gorodkov, B. N. (ed.) 1953: Flora of Murmansk Region. 1: map 4. Academy of Sciences of the USSR, Moscow & Leningrad. (In Russian)	Flora of Murmansk Region (1953-1966) point distribution data	En
55	Occurrence	Dryopteris filix-mas (L.) Schott	Dryopteris filix-mas (L.) Schott	species	Dryopteris	filix-mas	Dryopteridaceae	1837/1953	68.825	33.186	WGS 84	5000	Chernov, Evgeny Georgievich	RU	Murmansk Oblast	Creative Commons Attribution (CC-BY) 4.0 License	Polar-Alpine Botanical Garden-Institute	KPABG	Gorodkov, B. N. (ed.) 1953: Flora of Murmansk Region. 1: map 4. Academy of Sciences of the USSR, Moscow & Leningrad. (In Russian)	Flora of Murmansk Region (1953-1966) point distribution data	En
56	Occurrence	Dryopteris filix-mas (L.) Schott	Dryopteris filix-mas (L.) Schott	species	Dryopteris	filix-mas	Dryopteridaceae	1837/1953	67.582	34.014	WGS 84	5000	Chernov, Evgeny Georgievich	RU	Murmansk Oblast	Creative Commons Attribution (CC-BY) 4.0 License	Polar-Alpine Botanical Garden-Institute	KPABG	Gorodkov, B. N. (ed.) 1953: Flora of Murmansk Region. 1: map 4. Academy of Sciences of the USSR, Moscow & Leningrad. (In Russian)	Flora of Murmansk Region (1953-1966) point distribution data	En
57	Occurrence	Dryopteris filix-mas (L.) Schott	Dryopteris filix-mas (L.) Schott	species	Dryopteris	filix-mas	Dryopteridaceae	1837/1953	67.562	33.895	WGS 84	5000	Chernov, Evgeny Georgievich	RU	Murmansk Oblast	Creative Commons Attribution (CC-BY) 4.0 License	Polar-Alpine Botanical Garden-Institute	KPABG	Gorodkov, B. N. (ed.) 1953: Flora of Murmansk Region. 1: map 4. Academy of Sciences of the USSR, Moscow & Leningrad. (In Russian)	Flora of Murmansk Region (1953-1966) point distribution data	En
58	Occurrence	Dryopteris filix-mas (L.) Schott	Dryopteris filix-mas (L.) Schott	species	Dryopteris	filix-mas	Dryopteridaceae	1837/1953	67.56	33.761	WGS 84	5000	Chernov, Evgeny Georgievich	RU	Murmansk Oblast	Creative Commons Attribution (CC-BY) 4.0 License	Polar-Alpine Botanical Garden-Institute	KPABG	Gorodkov, B. N. (ed.) 1953: Flora of Murmansk Region. 1: map 4. Academy of Sciences of the USSR, Moscow & Leningrad. (In Russian)	Flora of Murmansk Region (1953-1966) point distribution data	En
59	Occurrence	Dryopteris filix-mas (L.) Schott	Dryopteris filix-mas (L.) Schott	species	Dryopteris	filix-mas	Dryopteridaceae	1837/1953	67.666	33.763	WGS 84	5000	Chernov, Evgeny Georgievich	RU	Murmansk Oblast	Creative Commons Attribution (CC-BY) 4.0 License	Polar-Alpine Botanical Garden-Institute	KPABG	Gorodkov, B. N. (ed.) 1953: Flora of Murmansk Region. 1: map 4. Academy of Sciences of the USSR, Moscow & Leningrad. (In Russian)	Flora of Murmansk Region (1953-1966) point distribution data	En
60	Occurrence	Dryopteris filix-mas (L.) Schott	Dryopteris filix-mas (L.) Schott	species	Dryopteris	filix-mas	Dryopteridaceae	1837/1953	67.678	33.567	WGS 84	5000	Chernov, Evgeny Georgievich	RU	Murmansk Oblast	Creative Commons Attribution (CC-BY) 4.0 License	Polar-Alpine Botanical Garden-Institute	KPABG	Gorodkov, B. N. (ed.) 1953: Flora of Murmansk Region. 1: map 4. Academy of Sciences of the USSR, Moscow & Leningrad. (In Russian)	Flora of Murmansk Region (1953-1966) point distribution data	En
61	Occurrence	Dryopteris filix-mas (L.) Schott	Dryopteris filix-mas (L.) Schott	species	Dryopteris	filix-mas	Dryopteridaceae	1837/1953	67.678	33.287	WGS 84	5000	Chernov, Evgeny Georgievich	RU	Murmansk Oblast	Creative Commons Attribution (CC-BY) 4.0 License	Polar-Alpine Botanical Garden-Institute	KPABG	Gorodkov, B. N. (ed.) 1953: Flora of Murmansk Region. 1: map 4. Academy of Sciences of the USSR, Moscow & Leningrad. (In Russian)	Flora of Murmansk Region (1953-1966) point distribution data	En
62	Occurrence	Dryopteris filix-mas (L.) Schott	Dryopteris filix-mas (L.) Schott	species	Dryopteris	filix-mas	Dryopteridaceae	1837/1953	67.762	32.605	WGS 84	5000	Chernov, Evgeny Georgievich	RU	Murmansk Oblast	Creative Commons Attribution (CC-BY) 4.0 License	Polar-Alpine Botanical Garden-Institute	KPABG	Gorodkov, B. N. (ed.) 1953: Flora of Murmansk Region. 1: map 4. Academy of Sciences of the USSR, Moscow & Leningrad. (In Russian)	Flora of Murmansk Region (1953-1966) point distribution data	En
63	Occurrence	Dryopteris spinulosa (Müll.) Kuntze	Dryopteris spinulosa (Müll.) Kuntze	species	Dryopteris	spinulosa	Dryopteridaceae	1837/1953	68.046	39.579	WGS 84	5000	Chernov, Evgeny Georgievich	RU	Murmansk Oblast	Creative Commons Attribution (CC-BY) 4.0 License	Polar-Alpine Botanical Garden-Institute	KPABG	Gorodkov, B. N. (ed.) 1953: Flora of Murmansk Region. 1: map 5. Academy of Sciences of the USSR, Moscow & Leningrad. (In Russian)	Flora of Murmansk Region (1953-1966) point distribution data	En
64	Occurrence	Dryopteris spinulosa (Müll.) Kuntze	Dryopteris spinulosa (Müll.) Kuntze	species	Dryopteris	spinulosa	Dryopteridaceae	1837/1953	67.151	39.768	WGS 84	5000	Chernov, Evgeny Georgievich	RU	Murmansk Oblast	Creative Commons Attribution (CC-BY) 4.0 License	Polar-Alpine Botanical Garden-Institute	KPABG	Gorodkov, B. N. (ed.) 1953: Flora of Murmansk Region. 1: map 5. Academy of Sciences of the USSR, Moscow & Leningrad. (In Russian)	Flora of Murmansk Region (1953-1966) point distribution data	En
65	Occurrence	Dryopteris spinulosa (Müll.) Kuntze	Dryopteris spinulosa (Müll.) Kuntze	species	Dryopteris	spinulosa	Dryopteridaceae	1837/1953	67.128	39.562	WGS 84	5000	Chernov, Evgeny Georgievich	RU	Murmansk Oblast	Creative Commons Attribution (CC-BY) 4.0 License	Polar-Alpine Botanical Garden-Institute	KPABG	Gorodkov, B. N. (ed.) 1953: Flora of Murmansk Region. 1: map 5. Academy of Sciences of the USSR, Moscow & Leningrad. (In Russian)	Flora of Murmansk Region (1953-1966) point distribution data	En
66	Occurrence	Dryopteris spinulosa (Müll.) Kuntze	Dryopteris spinulosa (Müll.) Kuntze	species	Dryopteris	spinulosa	Dryopteridaceae	1837/1953	67.547	38.17	WGS 84	5000	Chernov, Evgeny Georgievich	RU	Murmansk Oblast	Creative Commons Attribution (CC-BY) 4.0 License	Polar-Alpine Botanical Garden-Institute	KPABG	Gorodkov, B. N. (ed.) 1953: Flora of Murmansk Region. 1: map 5. Academy of Sciences of the USSR, Moscow & Leningrad. (In Russian)	Flora of Murmansk Region (1953-1966) point distribution data	En
67	Occurrence	Dryopteris spinulosa (Müll.) Kuntze	Dryopteris spinulosa (Müll.) Kuntze	species	Dryopteris	spinulosa	Dryopteridaceae	1837/1953	66.726	39.058	WGS 84	5000	Chernov, Evgeny Georgievich	RU	Murmansk Oblast	Creative Commons Attribution (CC-BY) 4.0 License	Polar-Alpine Botanical Garden-Institute	KPABG	Gorodkov, B. N. (ed.) 1953: Flora of Murmansk Region. 1: map 5. Academy of Sciences of the USSR, Moscow & Leningrad. (In Russian)	Flora of Murmansk Region (1953-1966) point distribution data	En
68	Occurrence	Dryopteris spinulosa (Müll.) Kuntze	Dryopteris spinulosa (Müll.) Kuntze	species	Dryopteris	spinulosa	Dryopteridaceae	1837/1953	66.254	38.54	WGS 84	5000	Chernov, Evgeny Georgievich	RU	Murmansk Oblast	Creative Commons Attribution (CC-BY) 4.0 License	Polar-Alpine Botanical Garden-Institute	KPABG	Gorodkov, B. N. (ed.) 1953: Flora of Murmansk Region. 1: map 5. Academy of Sciences of the USSR, Moscow & Leningrad. (In Russian)	Flora of Murmansk Region (1953-1966) point distribution data	En
69	Occurrence	Dryopteris spinulosa (Müll.) Kuntze	Dryopteris spinulosa (Müll.) Kuntze	species	Dryopteris	spinulosa	Dryopteridaceae	1837/1953	66.151	38.61	WGS 84	5000	Chernov, Evgeny Georgievich	RU	Murmansk Oblast	Creative Commons Attribution (CC-BY) 4.0 License	Polar-Alpine Botanical Garden-Institute	KPABG	Gorodkov, B. N. (ed.) 1953: Flora of Murmansk Region. 1: map 5. Academy of Sciences of the USSR, Moscow & Leningrad. (In Russian)	Flora of Murmansk Region (1953-1966) point distribution data	En
70	Occurrence	Dryopteris spinulosa (Müll.) Kuntze	Dryopteris spinulosa (Müll.) Kuntze	species	Dryopteris	spinulosa	Dryopteridaceae	1837/1953	66.071	38.67	WGS 84	5000	Chernov, Evgeny Georgievich	RU	Murmansk Oblast	Creative Commons Attribution (CC-BY) 4.0 License	Polar-Alpine Botanical Garden-Institute	KPABG	Gorodkov, B. N. (ed.) 1953: Flora of Murmansk Region. 1: map 5. Academy of Sciences of the USSR, Moscow & Leningrad. (In Russian)	Flora of Murmansk Region (1953-1966) point distribution data	En
71	Occurrence	Dryopteris spinulosa (Müll.) Kuntze	Dryopteris spinulosa (Müll.) Kuntze	species	Dryopteris	spinulosa	Dryopteridaceae	1837/1953	68.906	36.838	WGS 84	5000	Chernov, Evgeny Georgievich	RU	Murmansk Oblast	Creative Commons Attribution (CC-BY) 4.0 License	Polar-Alpine Botanical Garden-Institute	KPABG	Gorodkov, B. N. (ed.) 1953: Flora of Murmansk Region. 1: map 5. Academy of Sciences of the USSR, Moscow & Leningrad. (In Russian)	Flora of Murmansk Region (1953-1966) point distribution data	En
72	Occurrence	Dryopteris spinulosa (Müll.) Kuntze	Dryopteris spinulosa (Müll.) Kuntze	species	Dryopteris	spinulosa	Dryopteridaceae	1837/1953	66.894	36.521	WGS 84	5000	Chernov, Evgeny Georgievich	RU	Murmansk Oblast	Creative Commons Attribution (CC-BY) 4.0 License	Polar-Alpine Botanical Garden-Institute	KPABG	Gorodkov, B. N. (ed.) 1953: Flora of Murmansk Region. 1: map 5. Academy of Sciences of the USSR, Moscow & Leningrad. (In Russian)	Flora of Murmansk Region (1953-1966) point distribution data	En
73	Occurrence	Dryopteris spinulosa (Müll.) Kuntze	Dryopteris spinulosa (Müll.) Kuntze	species	Dryopteris	spinulosa	Dryopteridaceae	1837/1953	66.64	36.178	WGS 84	5000	Chernov, Evgeny Georgievich	RU	Murmansk Oblast	Creative Commons Attribution (CC-BY) 4.0 License	Polar-Alpine Botanical Garden-Institute	KPABG	Gorodkov, B. N. (ed.) 1953: Flora of Murmansk Region. 1: map 5. Academy of Sciences of the USSR, Moscow & Leningrad. (In Russian)	Flora of Murmansk Region (1953-1966) point distribution data	En
74	Occurrence	Dryopteris spinulosa (Müll.) Kuntze	Dryopteris spinulosa (Müll.) Kuntze	species	Dryopteris	spinulosa	Dryopteridaceae	1837/1953	66.37	36.775	WGS 84	5000	Chernov, Evgeny Georgievich	RU	Murmansk Oblast	Creative Commons Attribution (CC-BY) 4.0 License	Polar-Alpine Botanical Garden-Institute	KPABG	Gorodkov, B. N. (ed.) 1953: Flora of Murmansk Region. 1: map 5. Academy of Sciences of the USSR, Moscow & Leningrad. (In Russian)	Flora of Murmansk Region (1953-1966) point distribution data	En
75	Occurrence	Dryopteris spinulosa (Müll.) Kuntze	Dryopteris spinulosa (Müll.) Kuntze	species	Dryopteris	spinulosa	Dryopteridaceae	1837/1953	66.478	36.443	WGS 84	5000	Chernov, Evgeny Georgievich	RU	Murmansk Oblast	Creative Commons Attribution (CC-BY) 4.0 License	Polar-Alpine Botanical Garden-Institute	KPABG	Gorodkov, B. N. (ed.) 1953: Flora of Murmansk Region. 1: map 5. Academy of Sciences of the USSR, Moscow & Leningrad. (In Russian)	Flora of Murmansk Region (1953-1966) point distribution data	En
76	Occurrence	Dryopteris spinulosa (Müll.) Kuntze	Dryopteris spinulosa (Müll.) Kuntze	species	Dryopteris	spinulosa	Dryopteridaceae	1837/1953	66.358	36.222	WGS 84	5000	Chernov, Evgeny Georgievich	RU	Murmansk Oblast	Creative Commons Attribution (CC-BY) 4.0 License	Polar-Alpine Botanical Garden-Institute	KPABG	Gorodkov, B. N. (ed.) 1953: Flora of Murmansk Region. 1: map 5. Academy of Sciences of the USSR, Moscow & Leningrad. (In Russian)	Flora of Murmansk Region (1953-1966) point distribution data	En
77	Occurrence	Dryopteris spinulosa (Müll.) Kuntze	Dryopteris spinulosa (Müll.) Kuntze	species	Dryopteris	spinulosa	Dryopteridaceae	1837/1953	69.167	35.808	WGS 84	5000	Chernov, Evgeny Georgievich	RU	Murmansk Oblast	Creative Commons Attribution (CC-BY) 4.0 License	Polar-Alpine Botanical Garden-Institute	KPABG	Gorodkov, B. N. (ed.) 1953: Flora of Murmansk Region. 1: map 5. Academy of Sciences of the USSR, Moscow & Leningrad. (In Russian)	Flora of Murmansk Region (1953-1966) point distribution data	En
78	Occurrence	Dryopteris spinulosa (Müll.) Kuntze	Dryopteris spinulosa (Müll.) Kuntze	species	Dryopteris	spinulosa	Dryopteridaceae	1837/1953	69.339	34.26	WGS 84	5000	Chernov, Evgeny Georgievich	RU	Murmansk Oblast	Creative Commons Attribution (CC-BY) 4.0 License	Polar-Alpine Botanical Garden-Institute	KPABG	Gorodkov, B. N. (ed.) 1953: Flora of Murmansk Region. 1: map 5. Academy of Sciences of the USSR, Moscow & Leningrad. (In Russian)	Flora of Murmansk Region (1953-1966) point distribution data	En
79	Occurrence	Dryopteris spinulosa (Müll.) Kuntze	Dryopteris spinulosa (Müll.) Kuntze	species	Dryopteris	spinulosa	Dryopteridaceae	1837/1953	67.826	34.925	WGS 84	5000	Chernov, Evgeny Georgievich	RU	Murmansk Oblast	Creative Commons Attribution (CC-BY) 4.0 License	Polar-Alpine Botanical Garden-Institute	KPABG	Gorodkov, B. N. (ed.) 1953: Flora of Murmansk Region. 1: map 5. Academy of Sciences of the USSR, Moscow & Leningrad. (In Russian)	Flora of Murmansk Region (1953-1966) point distribution data	En
80	Occurrence	Dryopteris spinulosa (Müll.) Kuntze	Dryopteris spinulosa (Müll.) Kuntze	species	Dryopteris	spinulosa	Dryopteridaceae	1837/1953	67.38	34.163	WGS 84	5000	Chernov, Evgeny Georgievich	RU	Murmansk Oblast	Creative Commons Attribution (CC-BY) 4.0 License	Polar-Alpine Botanical Garden-Institute	KPABG	Gorodkov, B. N. (ed.) 1953: Flora of Murmansk Region. 1: map 5. Academy of Sciences of the USSR, Moscow & Leningrad. (In Russian)	Flora of Murmansk Region (1953-1966) point distribution data	En
81	Occurrence	Dryopteris spinulosa (Müll.) Kuntze	Dryopteris spinulosa (Müll.) Kuntze	species	Dryopteris	spinulosa	Dryopteridaceae	1837/1953	66.7	34.249	WGS 84	5000	Chernov, Evgeny Georgievich	RU	Murmansk Oblast	Creative Commons Attribution (CC-BY) 4.0 License	Polar-Alpine Botanical Garden-Institute	KPABG	Gorodkov, B. N. (ed.) 1953: Flora of Murmansk Region. 1: map 5. Academy of Sciences of the USSR, Moscow & Leningrad. (In Russian)	Flora of Murmansk Region (1953-1966) point distribution data	En
82	Occurrence	Dryopteris spinulosa (Müll.) Kuntze	Dryopteris spinulosa (Müll.) Kuntze	species	Dryopteris	spinulosa	Dryopteridaceae	1837/1953	69.86	32.095	WGS 84	5000	Chernov, Evgeny Georgievich	RU	Murmansk Oblast	Creative Commons Attribution (CC-BY) 4.0 License	Polar-Alpine Botanical Garden-Institute	KPABG	Gorodkov, B. N. (ed.) 1953: Flora of Murmansk Region. 1: map 5. Academy of Sciences of the USSR, Moscow & Leningrad. (In Russian)	Flora of Murmansk Region (1953-1966) point distribution data	En
83	Occurrence	Dryopteris spinulosa (Müll.) Kuntze	Dryopteris spinulosa (Müll.) Kuntze	species	Dryopteris	spinulosa	Dryopteridaceae	1837/1953	69.74	32.103	WGS 84	5000	Chernov, Evgeny Georgievich	RU	Murmansk Oblast	Creative Commons Attribution (CC-BY) 4.0 License	Polar-Alpine Botanical Garden-Institute	KPABG	Gorodkov, B. N. (ed.) 1953: Flora of Murmansk Region. 1: map 5. Academy of Sciences of the USSR, Moscow & Leningrad. (In Russian)	Flora of Murmansk Region (1953-1966) point distribution data	En
84	Occurrence	Dryopteris spinulosa (Müll.) Kuntze	Dryopteris spinulosa (Müll.) Kuntze	species	Dryopteris	spinulosa	Dryopteridaceae	1837/1953	69.627	31.445	WGS 84	5000	Chernov, Evgeny Georgievich	RU	Murmansk Oblast	Creative Commons Attribution (CC-BY) 4.0 License	Polar-Alpine Botanical Garden-Institute	KPABG	Gorodkov, B. N. (ed.) 1953: Flora of Murmansk Region. 1: map 5. Academy of Sciences of the USSR, Moscow & Leningrad. (In Russian)	Flora of Murmansk Region (1953-1966) point distribution data	En
85	Occurrence	Dryopteris spinulosa (Müll.) Kuntze	Dryopteris spinulosa (Müll.) Kuntze	species	Dryopteris	spinulosa	Dryopteridaceae	1837/1953	69.631	32.003	WGS 84	5000	Chernov, Evgeny Georgievich	RU	Murmansk Oblast	Creative Commons Attribution (CC-BY) 4.0 License	Polar-Alpine Botanical Garden-Institute	KPABG	Gorodkov, B. N. (ed.) 1953: Flora of Murmansk Region. 1: map 5. Academy of Sciences of the USSR, Moscow & Leningrad. (In Russian)	Flora of Murmansk Region (1953-1966) point distribution data	En
86	Occurrence	Dryopteris spinulosa (Müll.) Kuntze	Dryopteris spinulosa (Müll.) Kuntze	species	Dryopteris	spinulosa	Dryopteridaceae	1837/1953	69.65	32.453	WGS 84	5000	Chernov, Evgeny Georgievich	RU	Murmansk Oblast	Creative Commons Attribution (CC-BY) 4.0 License	Polar-Alpine Botanical Garden-Institute	KPABG	Gorodkov, B. N. (ed.) 1953: Flora of Murmansk Region. 1: map 5. Academy of Sciences of the USSR, Moscow & Leningrad. (In Russian)	Flora of Murmansk Region (1953-1966) point distribution data	En
87	Occurrence	Dryopteris spinulosa (Müll.) Kuntze	Dryopteris spinulosa (Müll.) Kuntze	species	Dryopteris	spinulosa	Dryopteridaceae	1837/1953	69.621	32.63	WGS 84	5000	Chernov, Evgeny Georgievich	RU	Murmansk Oblast	Creative Commons Attribution (CC-BY) 4.0 License	Polar-Alpine Botanical Garden-Institute	KPABG	Gorodkov, B. N. (ed.) 1953: Flora of Murmansk Region. 1: map 5. Academy of Sciences of the USSR, Moscow & Leningrad. (In Russian)	Flora of Murmansk Region (1953-1966) point distribution data	En
88	Occurrence	Dryopteris spinulosa (Müll.) Kuntze	Dryopteris spinulosa (Müll.) Kuntze	species	Dryopteris	spinulosa	Dryopteridaceae	1837/1953	69.306	33.452	WGS 84	5000	Chernov, Evgeny Georgievich	RU	Murmansk Oblast	Creative Commons Attribution (CC-BY) 4.0 License	Polar-Alpine Botanical Garden-Institute	KPABG	Gorodkov, B. N. (ed.) 1953: Flora of Murmansk Region. 1: map 5. Academy of Sciences of the USSR, Moscow & Leningrad. (In Russian)	Flora of Murmansk Region (1953-1966) point distribution data	En
89	Occurrence	Dryopteris spinulosa (Müll.) Kuntze	Dryopteris spinulosa (Müll.) Kuntze	species	Dryopteris	spinulosa	Dryopteridaceae	1837/1953	69.236	33.394	WGS 84	5000	Chernov, Evgeny Georgievich	RU	Murmansk Oblast	Creative Commons Attribution (CC-BY) 4.0 License	Polar-Alpine Botanical Garden-Institute	KPABG	Gorodkov, B. N. (ed.) 1953: Flora of Murmansk Region. 1: map 5. Academy of Sciences of the USSR, Moscow & Leningrad. (In Russian)	Flora of Murmansk Region (1953-1966) point distribution data	En
90	Occurrence	Dryopteris spinulosa (Müll.) Kuntze	Dryopteris spinulosa (Müll.) Kuntze	species	Dryopteris	spinulosa	Dryopteridaceae	1837/1953	69.044	33.275	WGS 84	5000	Chernov, Evgeny Georgievich	RU	Murmansk Oblast	Creative Commons Attribution (CC-BY) 4.0 License	Polar-Alpine Botanical Garden-Institute	KPABG	Gorodkov, B. N. (ed.) 1953: Flora of Murmansk Region. 1: map 5. Academy of Sciences of the USSR, Moscow & Leningrad. (In Russian)	Flora of Murmansk Region (1953-1966) point distribution data	En
91	Occurrence	Dryopteris spinulosa (Müll.) Kuntze	Dryopteris spinulosa (Müll.) Kuntze	species	Dryopteris	spinulosa	Dryopteridaceae	1837/1953	68.952	33.325	WGS 84	5000	Chernov, Evgeny Georgievich	RU	Murmansk Oblast	Creative Commons Attribution (CC-BY) 4.0 License	Polar-Alpine Botanical Garden-Institute	KPABG	Gorodkov, B. N. (ed.) 1953: Flora of Murmansk Region. 1: map 5. Academy of Sciences of the USSR, Moscow & Leningrad. (In Russian)	Flora of Murmansk Region (1953-1966) point distribution data	En
92	Occurrence	Dryopteris spinulosa (Müll.) Kuntze	Dryopteris spinulosa (Müll.) Kuntze	species	Dryopteris	spinulosa	Dryopteridaceae	1837/1953	67.648	33.765	WGS 84	5000	Chernov, Evgeny Georgievich	RU	Murmansk Oblast	Creative Commons Attribution (CC-BY) 4.0 License	Polar-Alpine Botanical Garden-Institute	KPABG	Gorodkov, B. N. (ed.) 1953: Flora of Murmansk Region. 1: map 5. Academy of Sciences of the USSR, Moscow & Leningrad. (In Russian)	Flora of Murmansk Region (1953-1966) point distribution data	En
93	Occurrence	Dryopteris spinulosa (Müll.) Kuntze	Dryopteris spinulosa (Müll.) Kuntze	species	Dryopteris	spinulosa	Dryopteridaceae	1837/1953	67.629	31.662	WGS 84	5000	Chernov, Evgeny Georgievich	RU	Murmansk Oblast	Creative Commons Attribution (CC-BY) 4.0 License	Polar-Alpine Botanical Garden-Institute	KPABG	Gorodkov, B. N. (ed.) 1953: Flora of Murmansk Region. 1: map 5. Academy of Sciences of the USSR, Moscow & Leningrad. (In Russian)	Flora of Murmansk Region (1953-1966) point distribution data	En
94	Occurrence	Dryopteris spinulosa × Dryopteris austriaca	Dryopteris sarvelae Fraser-Jenk. & Jermy	species	Dryopteris	sarvelae	Dryopteridaceae	1837/1953	66.512	40.611	WGS 84	5000	Chernov, Evgeny Georgievich	RU	Murmansk Oblast	Creative Commons Attribution (CC-BY) 4.0 License	Polar-Alpine Botanical Garden-Institute	KPABG	Gorodkov, B. N. (ed.) 1953: Flora of Murmansk Region. 1: map 5. Academy of Sciences of the USSR, Moscow & Leningrad. (In Russian)	Flora of Murmansk Region (1953-1966) point distribution data	En
95	Occurrence	Dryopteris spinulosa × Dryopteris austriaca	Dryopteris sarvelae Fraser-Jenk. & Jermy	species	Dryopteris	sarvelae	Dryopteridaceae	1837/1953	66.121	38.755	WGS 84	5000	Chernov, Evgeny Georgievich	RU	Murmansk Oblast	Creative Commons Attribution (CC-BY) 4.0 License	Polar-Alpine Botanical Garden-Institute	KPABG	Gorodkov, B. N. (ed.) 1953: Flora of Murmansk Region. 1: map 5. Academy of Sciences of the USSR, Moscow & Leningrad. (In Russian)	Flora of Murmansk Region (1953-1966) point distribution data	En
96	Occurrence	Dryopteris spinulosa × Dryopteris austriaca	Dryopteris sarvelae Fraser-Jenk. & Jermy	species	Dryopteris	sarvelae	Dryopteridaceae	1837/1953	67.992	39.509	WGS 84	5000	Chernov, Evgeny Georgievich	RU	Murmansk Oblast	Creative Commons Attribution (CC-BY) 4.0 License	Polar-Alpine Botanical Garden-Institute	KPABG	Gorodkov, B. N. (ed.) 1953: Flora of Murmansk Region. 1: map 5. Academy of Sciences of the USSR, Moscow & Leningrad. (In Russian)	Flora of Murmansk Region (1953-1966) point distribution data	En
97	Occurrence	Dryopteris spinulosa × Dryopteris austriaca	Dryopteris sarvelae Fraser-Jenk. & Jermy	species	Dryopteris	sarvelae	Dryopteridaceae	1837/1953	68.76	37.254	WGS 84	5000	Chernov, Evgeny Georgievich	RU	Murmansk Oblast	Creative Commons Attribution (CC-BY) 4.0 License	Polar-Alpine Botanical Garden-Institute	KPABG	Gorodkov, B. N. (ed.) 1953: Flora of Murmansk Region. 1: map 5. Academy of Sciences of the USSR, Moscow & Leningrad. (In Russian)	Flora of Murmansk Region (1953-1966) point distribution data	En
98	Occurrence	Dryopteris spinulosa × Dryopteris austriaca	Dryopteris sarvelae Fraser-Jenk. & Jermy	species	Dryopteris	sarvelae	Dryopteridaceae	1837/1953	67.876	34.738	WGS 84	5000	Chernov, Evgeny Georgievich	RU	Murmansk Oblast	Creative Commons Attribution (CC-BY) 4.0 License	Polar-Alpine Botanical Garden-Institute	KPABG	Gorodkov, B. N. (ed.) 1953: Flora of Murmansk Region. 1: map 5. Academy of Sciences of the USSR, Moscow & Leningrad. (In Russian)	Flora of Murmansk Region (1953-1966) point distribution data	En
99	Occurrence	Dryopteris spinulosa × Dryopteris austriaca	Dryopteris sarvelae Fraser-Jenk. & Jermy	species	Dryopteris	sarvelae	Dryopteridaceae	1837/1953	69.569	31.338	WGS 84	5000	Chernov, Evgeny Georgievich	RU	Murmansk Oblast	Creative Commons Attribution (CC-BY) 4.0 License	Polar-Alpine Botanical Garden-Institute	KPABG	Gorodkov, B. N. (ed.) 1953: Flora of Murmansk Region. 1: map 5. Academy of Sciences of the USSR, Moscow & Leningrad. (In Russian)	Flora of Murmansk Region (1953-1966) point distribution data	En
100	Occurrence	Dryopteris spinulosa × Dryopteris austriaca	Dryopteris sarvelae Fraser-Jenk. & Jermy	species	Dryopteris	sarvelae	Dryopteridaceae	1837/1953	68.885	33.179	WGS 84	5000	Chernov, Evgeny Georgievich	RU	Murmansk Oblast	Creative Commons Attribution (CC-BY) 4.0 License	Polar-Alpine Botanical Garden-Institute	KPABG	Gorodkov, B. N. (ed.) 1953: Flora of Murmansk Region. 1: map 5. Academy of Sciences of the USSR, Moscow & Leningrad. (In Russian)	Flora of Murmansk Region (1953-1966) point distribution data	En
101	Occurrence	Dryopteris spinulosa × Dryopteris austriaca	Dryopteris sarvelae Fraser-Jenk. & Jermy	species	Dryopteris	sarvelae	Dryopteridaceae	1837/1953	68.756	33.233	WGS 84	5000	Chernov, Evgeny Georgievich	RU	Murmansk Oblast	Creative Commons Attribution (CC-BY) 4.0 License	Polar-Alpine Botanical Garden-Institute	KPABG	Gorodkov, B. N. (ed.) 1953: Flora of Murmansk Region. 1: map 5. Academy of Sciences of the USSR, Moscow & Leningrad. (In Russian)	Flora of Murmansk Region (1953-1966) point distribution data	En
102	Occurrence	Dryopteris spinulosa × Dryopteris austriaca	Dryopteris sarvelae Fraser-Jenk. & Jermy	species	Dryopteris	sarvelae	Dryopteridaceae	1837/1953	67.832	32.398	WGS 84	5000	Chernov, Evgeny Georgievich	RU	Murmansk Oblast	Creative Commons Attribution (CC-BY) 4.0 License	Polar-Alpine Botanical Garden-Institute	KPABG	Gorodkov, B. N. (ed.) 1953: Flora of Murmansk Region. 1: map 5. Academy of Sciences of the USSR, Moscow & Leningrad. (In Russian)	Flora of Murmansk Region (1953-1966) point distribution data	En
103	Occurrence	Dryopteris spinulosa × Dryopteris austriaca	Dryopteris sarvelae Fraser-Jenk. & Jermy	species	Dryopteris	sarvelae	Dryopteridaceae	1837/1953	67.699	33.736	WGS 84	5000	Chernov, Evgeny Georgievich	RU	Murmansk Oblast	Creative Commons Attribution (CC-BY) 4.0 License	Polar-Alpine Botanical Garden-Institute	KPABG	Gorodkov, B. N. (ed.) 1953: Flora of Murmansk Region. 1: map 5. Academy of Sciences of the USSR, Moscow & Leningrad. (In Russian)	Flora of Murmansk Region (1953-1966) point distribution data	En
104	Occurrence	Dryopteris austriaca (Jacq.) Woynar	Dryopteris expansa (C. Presl) Fraser-Jenk. & Jermy	species	Dryopteris	expansa	Dryopteridaceae	1837/1953	67.804	40.02	WGS 84	5000	Chernov, Evgeny Georgievich	RU	Murmansk Oblast	Creative Commons Attribution (CC-BY) 4.0 License	Polar-Alpine Botanical Garden-Institute	KPABG	Gorodkov, B. N. (ed.) 1953: Flora of Murmansk Region. 1: map 6. Academy of Sciences of the USSR, Moscow & Leningrad. (In Russian)	Flora of Murmansk Region (1953-1966) point distribution data	En
105	Occurrence	Dryopteris austriaca (Jacq.) Woynar	Dryopteris expansa (C. Presl) Fraser-Jenk. & Jermy	species	Dryopteris	expansa	Dryopteridaceae	1837/1953	66.903	41.159	WGS 84	5000	Chernov, Evgeny Georgievich	RU	Murmansk Oblast	Creative Commons Attribution (CC-BY) 4.0 License	Polar-Alpine Botanical Garden-Institute	KPABG	Gorodkov, B. N. (ed.) 1953: Flora of Murmansk Region. 1: map 6. Academy of Sciences of the USSR, Moscow & Leningrad. (In Russian)	Flora of Murmansk Region (1953-1966) point distribution data	En
106	Occurrence	Dryopteris austriaca (Jacq.) Woynar	Dryopteris expansa (C. Presl) Fraser-Jenk. & Jermy	species	Dryopteris	expansa	Dryopteridaceae	1837/1953	66.486	40.549	WGS 84	5000	Chernov, Evgeny Georgievich	RU	Murmansk Oblast	Creative Commons Attribution (CC-BY) 4.0 License	Polar-Alpine Botanical Garden-Institute	KPABG	Gorodkov, B. N. (ed.) 1953: Flora of Murmansk Region. 1: map 6. Academy of Sciences of the USSR, Moscow & Leningrad. (In Russian)	Flora of Murmansk Region (1953-1966) point distribution data	En
107	Occurrence	Dryopteris austriaca (Jacq.) Woynar	Dryopteris expansa (C. Presl) Fraser-Jenk. & Jermy	species	Dryopteris	expansa	Dryopteridaceae	1837/1953	67.989	39.62	WGS 84	5000	Chernov, Evgeny Georgievich	RU	Murmansk Oblast	Creative Commons Attribution (CC-BY) 4.0 License	Polar-Alpine Botanical Garden-Institute	KPABG	Gorodkov, B. N. (ed.) 1953: Flora of Murmansk Region. 1: map 6. Academy of Sciences of the USSR, Moscow & Leningrad. (In Russian)	Flora of Murmansk Region (1953-1966) point distribution data	En
108	Occurrence	Dryopteris austriaca (Jacq.) Woynar	Dryopteris expansa (C. Presl) Fraser-Jenk. & Jermy	species	Dryopteris	expansa	Dryopteridaceae	1837/1953	68.035	39.454	WGS 84	5000	Chernov, Evgeny Georgievich	RU	Murmansk Oblast	Creative Commons Attribution (CC-BY) 4.0 License	Polar-Alpine Botanical Garden-Institute	KPABG	Gorodkov, B. N. (ed.) 1953: Flora of Murmansk Region. 1: map 6. Academy of Sciences of the USSR, Moscow & Leningrad. (In Russian)	Flora of Murmansk Region (1953-1966) point distribution data	En
109	Occurrence	Dryopteris austriaca (Jacq.) Woynar	Dryopteris expansa (C. Presl) Fraser-Jenk. & Jermy	species	Dryopteris	expansa	Dryopteridaceae	1837/1953	67.516	38.047	WGS 84	5000	Chernov, Evgeny Georgievich	RU	Murmansk Oblast	Creative Commons Attribution (CC-BY) 4.0 License	Polar-Alpine Botanical Garden-Institute	KPABG	Gorodkov, B. N. (ed.) 1953: Flora of Murmansk Region. 1: map 6. Academy of Sciences of the USSR, Moscow & Leningrad. (In Russian)	Flora of Murmansk Region (1953-1966) point distribution data	En
110	Occurrence	Dryopteris austriaca (Jacq.) Woynar	Dryopteris expansa (C. Presl) Fraser-Jenk. & Jermy	species	Dryopteris	expansa	Dryopteridaceae	1837/1953	67.253	38.646	WGS 84	5000	Chernov, Evgeny Georgievich	RU	Murmansk Oblast	Creative Commons Attribution (CC-BY) 4.0 License	Polar-Alpine Botanical Garden-Institute	KPABG	Gorodkov, B. N. (ed.) 1953: Flora of Murmansk Region. 1: map 6. Academy of Sciences of the USSR, Moscow & Leningrad. (In Russian)	Flora of Murmansk Region (1953-1966) point distribution data	En
111	Occurrence	Dryopteris austriaca (Jacq.) Woynar	Dryopteris expansa (C. Presl) Fraser-Jenk. & Jermy	species	Dryopteris	expansa	Dryopteridaceae	1837/1953	66.431	39.461	WGS 84	5000	Chernov, Evgeny Georgievich	RU	Murmansk Oblast	Creative Commons Attribution (CC-BY) 4.0 License	Polar-Alpine Botanical Garden-Institute	KPABG	Gorodkov, B. N. (ed.) 1953: Flora of Murmansk Region. 1: map 6. Academy of Sciences of the USSR, Moscow & Leningrad. (In Russian)	Flora of Murmansk Region (1953-1966) point distribution data	En
112	Occurrence	Dryopteris austriaca (Jacq.) Woynar	Dryopteris expansa (C. Presl) Fraser-Jenk. & Jermy	species	Dryopteris	expansa	Dryopteridaceae	1837/1953	66.141	38.62	WGS 84	5000	Chernov, Evgeny Georgievich	RU	Murmansk Oblast	Creative Commons Attribution (CC-BY) 4.0 License	Polar-Alpine Botanical Garden-Institute	KPABG	Gorodkov, B. N. (ed.) 1953: Flora of Murmansk Region. 1: map 6. Academy of Sciences of the USSR, Moscow & Leningrad. (In Russian)	Flora of Murmansk Region (1953-1966) point distribution data	En
113	Occurrence	Dryopteris austriaca (Jacq.) Woynar	Dryopteris expansa (C. Presl) Fraser-Jenk. & Jermy	species	Dryopteris	expansa	Dryopteridaceae	1837/1953	66.084	38.751	WGS 84	5000	Chernov, Evgeny Georgievich	RU	Murmansk Oblast	Creative Commons Attribution (CC-BY) 4.0 License	Polar-Alpine Botanical Garden-Institute	KPABG	Gorodkov, B. N. (ed.) 1953: Flora of Murmansk Region. 1: map 6. Academy of Sciences of the USSR, Moscow & Leningrad. (In Russian)	Flora of Murmansk Region (1953-1966) point distribution data	En
114	Occurrence	Dryopteris austriaca (Jacq.) Woynar	Dryopteris expansa (C. Presl) Fraser-Jenk. & Jermy	species	Dryopteris	expansa	Dryopteridaceae	1837/1953	66.073	38.545	WGS 84	5000	Chernov, Evgeny Georgievich	RU	Murmansk Oblast	Creative Commons Attribution (CC-BY) 4.0 License	Polar-Alpine Botanical Garden-Institute	KPABG	Gorodkov, B. N. (ed.) 1953: Flora of Murmansk Region. 1: map 6. Academy of Sciences of the USSR, Moscow & Leningrad. (In Russian)	Flora of Murmansk Region (1953-1966) point distribution data	En
115	Occurrence	Dryopteris austriaca (Jacq.) Woynar	Dryopteris expansa (C. Presl) Fraser-Jenk. & Jermy	species	Dryopteris	expansa	Dryopteridaceae	1837/1953	66.084	38.169	WGS 84	5000	Chernov, Evgeny Georgievich	RU	Murmansk Oblast	Creative Commons Attribution (CC-BY) 4.0 License	Polar-Alpine Botanical Garden-Institute	KPABG	Gorodkov, B. N. (ed.) 1953: Flora of Murmansk Region. 1: map 6. Academy of Sciences of the USSR, Moscow & Leningrad. (In Russian)	Flora of Murmansk Region (1953-1966) point distribution data	En
116	Occurrence	Dryopteris austriaca (Jacq.) Woynar	Dryopteris expansa (C. Presl) Fraser-Jenk. & Jermy	species	Dryopteris	expansa	Dryopteridaceae	1837/1953	68.755	37.33	WGS 84	5000	Chernov, Evgeny Georgievich	RU	Murmansk Oblast	Creative Commons Attribution (CC-BY) 4.0 License	Polar-Alpine Botanical Garden-Institute	KPABG	Gorodkov, B. N. (ed.) 1953: Flora of Murmansk Region. 1: map 6. Academy of Sciences of the USSR, Moscow & Leningrad. (In Russian)	Flora of Murmansk Region (1953-1966) point distribution data	En
117	Occurrence	Dryopteris austriaca (Jacq.) Woynar	Dryopteris expansa (C. Presl) Fraser-Jenk. & Jermy	species	Dryopteris	expansa	Dryopteridaceae	1837/1953	69.089	36.094	WGS 84	5000	Chernov, Evgeny Georgievich	RU	Murmansk Oblast	Creative Commons Attribution (CC-BY) 4.0 License	Polar-Alpine Botanical Garden-Institute	KPABG	Gorodkov, B. N. (ed.) 1953: Flora of Murmansk Region. 1: map 6. Academy of Sciences of the USSR, Moscow & Leningrad. (In Russian)	Flora of Murmansk Region (1953-1966) point distribution data	En
118	Occurrence	Dryopteris austriaca (Jacq.) Woynar	Dryopteris expansa (C. Presl) Fraser-Jenk. & Jermy	species	Dryopteris	expansa	Dryopteridaceae	1837/1953	69.126	35.938	WGS 84	5000	Chernov, Evgeny Georgievich	RU	Murmansk Oblast	Creative Commons Attribution (CC-BY) 4.0 License	Polar-Alpine Botanical Garden-Institute	KPABG	Gorodkov, B. N. (ed.) 1953: Flora of Murmansk Region. 1: map 6. Academy of Sciences of the USSR, Moscow & Leningrad. (In Russian)	Flora of Murmansk Region (1953-1966) point distribution data	En
119	Occurrence	Dryopteris austriaca (Jacq.) Woynar	Dryopteris expansa (C. Presl) Fraser-Jenk. & Jermy	species	Dryopteris	expansa	Dryopteridaceae	1837/1953	69.089	35.731	WGS 84	5000	Chernov, Evgeny Georgievich	RU	Murmansk Oblast	Creative Commons Attribution (CC-BY) 4.0 License	Polar-Alpine Botanical Garden-Institute	KPABG	Gorodkov, B. N. (ed.) 1953: Flora of Murmansk Region. 1: map 6. Academy of Sciences of the USSR, Moscow & Leningrad. (In Russian)	Flora of Murmansk Region (1953-1966) point distribution data	En
120	Occurrence	Dryopteris austriaca (Jacq.) Woynar	Dryopteris expansa (C. Presl) Fraser-Jenk. & Jermy	species	Dryopteris	expansa	Dryopteridaceae	1837/1953	69.148	35.328	WGS 84	5000	Chernov, Evgeny Georgievich	RU	Murmansk Oblast	Creative Commons Attribution (CC-BY) 4.0 License	Polar-Alpine Botanical Garden-Institute	KPABG	Gorodkov, B. N. (ed.) 1953: Flora of Murmansk Region. 1: map 6. Academy of Sciences of the USSR, Moscow & Leningrad. (In Russian)	Flora of Murmansk Region (1953-1966) point distribution data	En
121	Occurrence	Dryopteris austriaca (Jacq.) Woynar	Dryopteris expansa (C. Presl) Fraser-Jenk. & Jermy	species	Dryopteris	expansa	Dryopteridaceae	1837/1953	68.695	35.927	WGS 84	5000	Chernov, Evgeny Georgievich	RU	Murmansk Oblast	Creative Commons Attribution (CC-BY) 4.0 License	Polar-Alpine Botanical Garden-Institute	KPABG	Gorodkov, B. N. (ed.) 1953: Flora of Murmansk Region. 1: map 6. Academy of Sciences of the USSR, Moscow & Leningrad. (In Russian)	Flora of Murmansk Region (1953-1966) point distribution data	En
122	Occurrence	Dryopteris austriaca (Jacq.) Woynar	Dryopteris expansa (C. Presl) Fraser-Jenk. & Jermy	species	Dryopteris	expansa	Dryopteridaceae	1837/1953	66.323	36.877	WGS 84	5000	Chernov, Evgeny Georgievich	RU	Murmansk Oblast	Creative Commons Attribution (CC-BY) 4.0 License	Polar-Alpine Botanical Garden-Institute	KPABG	Gorodkov, B. N. (ed.) 1953: Flora of Murmansk Region. 1: map 6. Academy of Sciences of the USSR, Moscow & Leningrad. (In Russian)	Flora of Murmansk Region (1953-1966) point distribution data	En
123	Occurrence	Dryopteris austriaca (Jacq.) Woynar	Dryopteris expansa (C. Presl) Fraser-Jenk. & Jermy	species	Dryopteris	expansa	Dryopteridaceae	1837/1953	66.311	36.601	WGS 84	5000	Chernov, Evgeny Georgievich	RU	Murmansk Oblast	Creative Commons Attribution (CC-BY) 4.0 License	Polar-Alpine Botanical Garden-Institute	KPABG	Gorodkov, B. N. (ed.) 1953: Flora of Murmansk Region. 1: map 6. Academy of Sciences of the USSR, Moscow & Leningrad. (In Russian)	Flora of Murmansk Region (1953-1966) point distribution data	En
124	Occurrence	Dryopteris austriaca (Jacq.) Woynar	Dryopteris expansa (C. Presl) Fraser-Jenk. & Jermy	species	Dryopteris	expansa	Dryopteridaceae	1837/1953	66.426	36.615	WGS 84	5000	Chernov, Evgeny Georgievich	RU	Murmansk Oblast	Creative Commons Attribution (CC-BY) 4.0 License	Polar-Alpine Botanical Garden-Institute	KPABG	Gorodkov, B. N. (ed.) 1953: Flora of Murmansk Region. 1: map 6. Academy of Sciences of the USSR, Moscow & Leningrad. (In Russian)	Flora of Murmansk Region (1953-1966) point distribution data	En
125	Occurrence	Dryopteris austriaca (Jacq.) Woynar	Dryopteris expansa (C. Presl) Fraser-Jenk. & Jermy	species	Dryopteris	expansa	Dryopteridaceae	1837/1953	67.822	34.888	WGS 84	5000	Chernov, Evgeny Georgievich	RU	Murmansk Oblast	Creative Commons Attribution (CC-BY) 4.0 License	Polar-Alpine Botanical Garden-Institute	KPABG	Gorodkov, B. N. (ed.) 1953: Flora of Murmansk Region. 1: map 6. Academy of Sciences of the USSR, Moscow & Leningrad. (In Russian)	Flora of Murmansk Region (1953-1966) point distribution data	En
126	Occurrence	Dryopteris austriaca (Jacq.) Woynar	Dryopteris expansa (C. Presl) Fraser-Jenk. & Jermy	species	Dryopteris	expansa	Dryopteridaceae	1837/1953	67.804	34.424	WGS 84	5000	Chernov, Evgeny Georgievich	RU	Murmansk Oblast	Creative Commons Attribution (CC-BY) 4.0 License	Polar-Alpine Botanical Garden-Institute	KPABG	Gorodkov, B. N. (ed.) 1953: Flora of Murmansk Region. 1: map 6. Academy of Sciences of the USSR, Moscow & Leningrad. (In Russian)	Flora of Murmansk Region (1953-1966) point distribution data	En
127	Occurrence	Dryopteris austriaca (Jacq.) Woynar	Dryopteris expansa (C. Presl) Fraser-Jenk. & Jermy	species	Dryopteris	expansa	Dryopteridaceae	1837/1953	67.735	34.502	WGS 84	5000	Chernov, Evgeny Georgievich	RU	Murmansk Oblast	Creative Commons Attribution (CC-BY) 4.0 License	Polar-Alpine Botanical Garden-Institute	KPABG	Gorodkov, B. N. (ed.) 1953: Flora of Murmansk Region. 1: map 6. Academy of Sciences of the USSR, Moscow & Leningrad. (In Russian)	Flora of Murmansk Region (1953-1966) point distribution data	En
128	Occurrence	Dryopteris austriaca (Jacq.) Woynar	Dryopteris expansa (C. Presl) Fraser-Jenk. & Jermy	species	Dryopteris	expansa	Dryopteridaceae	1837/1953	69.725	31.117	WGS 84	5000	Chernov, Evgeny Georgievich	RU	Murmansk Oblast	Creative Commons Attribution (CC-BY) 4.0 License	Polar-Alpine Botanical Garden-Institute	KPABG	Gorodkov, B. N. (ed.) 1953: Flora of Murmansk Region. 1: map 6. Academy of Sciences of the USSR, Moscow & Leningrad. (In Russian)	Flora of Murmansk Region (1953-1966) point distribution data	En
129	Occurrence	Dryopteris austriaca (Jacq.) Woynar	Dryopteris expansa (C. Presl) Fraser-Jenk. & Jermy	species	Dryopteris	expansa	Dryopteridaceae	1837/1953	69.676	31.368	WGS 84	5000	Chernov, Evgeny Georgievich	RU	Murmansk Oblast	Creative Commons Attribution (CC-BY) 4.0 License	Polar-Alpine Botanical Garden-Institute	KPABG	Gorodkov, B. N. (ed.) 1953: Flora of Murmansk Region. 1: map 6. Academy of Sciences of the USSR, Moscow & Leningrad. (In Russian)	Flora of Murmansk Region (1953-1966) point distribution data	En
130	Occurrence	Dryopteris austriaca (Jacq.) Woynar	Dryopteris expansa (C. Presl) Fraser-Jenk. & Jermy	species	Dryopteris	expansa	Dryopteridaceae	1837/1953	69.607	31.396	WGS 84	5000	Chernov, Evgeny Georgievich	RU	Murmansk Oblast	Creative Commons Attribution (CC-BY) 4.0 License	Polar-Alpine Botanical Garden-Institute	KPABG	Gorodkov, B. N. (ed.) 1953: Flora of Murmansk Region. 1: map 6. Academy of Sciences of the USSR, Moscow & Leningrad. (In Russian)	Flora of Murmansk Region (1953-1966) point distribution data	En
131	Occurrence	Dryopteris austriaca (Jacq.) Woynar	Dryopteris expansa (C. Presl) Fraser-Jenk. & Jermy	species	Dryopteris	expansa	Dryopteridaceae	1837/1953	69.515	31.998	WGS 84	5000	Chernov, Evgeny Georgievich	RU	Murmansk Oblast	Creative Commons Attribution (CC-BY) 4.0 License	Polar-Alpine Botanical Garden-Institute	KPABG	Gorodkov, B. N. (ed.) 1953: Flora of Murmansk Region. 1: map 6. Academy of Sciences of the USSR, Moscow & Leningrad. (In Russian)	Flora of Murmansk Region (1953-1966) point distribution data	En
132	Occurrence	Dryopteris austriaca (Jacq.) Woynar	Dryopteris expansa (C. Presl) Fraser-Jenk. & Jermy	species	Dryopteris	expansa	Dryopteridaceae	1837/1953	69.794	32.482	WGS 84	5000	Chernov, Evgeny Georgievich	RU	Murmansk Oblast	Creative Commons Attribution (CC-BY) 4.0 License	Polar-Alpine Botanical Garden-Institute	KPABG	Gorodkov, B. N. (ed.) 1953: Flora of Murmansk Region. 1: map 6. Academy of Sciences of the USSR, Moscow & Leningrad. (In Russian)	Flora of Murmansk Region (1953-1966) point distribution data	En
133	Occurrence	Dryopteris austriaca (Jacq.) Woynar	Dryopteris expansa (C. Presl) Fraser-Jenk. & Jermy	species	Dryopteris	expansa	Dryopteridaceae	1837/1953	69.73	33.041	WGS 84	5000	Chernov, Evgeny Georgievich	RU	Murmansk Oblast	Creative Commons Attribution (CC-BY) 4.0 License	Polar-Alpine Botanical Garden-Institute	KPABG	Gorodkov, B. N. (ed.) 1953: Flora of Murmansk Region. 1: map 6. Academy of Sciences of the USSR, Moscow & Leningrad. (In Russian)	Flora of Murmansk Region (1953-1966) point distribution data	En
134	Occurrence	Dryopteris austriaca (Jacq.) Woynar	Dryopteris expansa (C. Presl) Fraser-Jenk. & Jermy	species	Dryopteris	expansa	Dryopteridaceae	1837/1953	69.42	32.319	WGS 84	5000	Chernov, Evgeny Georgievich	RU	Murmansk Oblast	Creative Commons Attribution (CC-BY) 4.0 License	Polar-Alpine Botanical Garden-Institute	KPABG	Gorodkov, B. N. (ed.) 1953: Flora of Murmansk Region. 1: map 6. Academy of Sciences of the USSR, Moscow & Leningrad. (In Russian)	Flora of Murmansk Region (1953-1966) point distribution data	En
135	Occurrence	Dryopteris austriaca (Jacq.) Woynar	Dryopteris expansa (C. Presl) Fraser-Jenk. & Jermy	species	Dryopteris	expansa	Dryopteridaceae	1837/1953	69.376	33.207	WGS 84	5000	Chernov, Evgeny Georgievich	RU	Murmansk Oblast	Creative Commons Attribution (CC-BY) 4.0 License	Polar-Alpine Botanical Garden-Institute	KPABG	Gorodkov, B. N. (ed.) 1953: Flora of Murmansk Region. 1: map 6. Academy of Sciences of the USSR, Moscow & Leningrad. (In Russian)	Flora of Murmansk Region (1953-1966) point distribution data	En
136	Occurrence	Dryopteris austriaca (Jacq.) Woynar	Dryopteris expansa (C. Presl) Fraser-Jenk. & Jermy	species	Dryopteris	expansa	Dryopteridaceae	1837/1953	69.297	33.492	WGS 84	5000	Chernov, Evgeny Georgievich	RU	Murmansk Oblast	Creative Commons Attribution (CC-BY) 4.0 License	Polar-Alpine Botanical Garden-Institute	KPABG	Gorodkov, B. N. (ed.) 1953: Flora of Murmansk Region. 1: map 6. Academy of Sciences of the USSR, Moscow & Leningrad. (In Russian)	Flora of Murmansk Region (1953-1966) point distribution data	En
137	Occurrence	Dryopteris austriaca (Jacq.) Woynar	Dryopteris expansa (C. Presl) Fraser-Jenk. & Jermy	species	Dryopteris	expansa	Dryopteridaceae	1837/1953	69.267	33.312	WGS 84	5000	Chernov, Evgeny Georgievich	RU	Murmansk Oblast	Creative Commons Attribution (CC-BY) 4.0 License	Polar-Alpine Botanical Garden-Institute	KPABG	Gorodkov, B. N. (ed.) 1953: Flora of Murmansk Region. 1: map 6. Academy of Sciences of the USSR, Moscow & Leningrad. (In Russian)	Flora of Murmansk Region (1953-1966) point distribution data	En
138	Occurrence	Dryopteris austriaca (Jacq.) Woynar	Dryopteris expansa (C. Presl) Fraser-Jenk. & Jermy	species	Dryopteris	expansa	Dryopteridaceae	1837/1953	69.207	33.359	WGS 84	5000	Chernov, Evgeny Georgievich	RU	Murmansk Oblast	Creative Commons Attribution (CC-BY) 4.0 License	Polar-Alpine Botanical Garden-Institute	KPABG	Gorodkov, B. N. (ed.) 1953: Flora of Murmansk Region. 1: map 6. Academy of Sciences of the USSR, Moscow & Leningrad. (In Russian)	Flora of Murmansk Region (1953-1966) point distribution data	En
139	Occurrence	Dryopteris austriaca (Jacq.) Woynar	Dryopteris expansa (C. Presl) Fraser-Jenk. & Jermy	species	Dryopteris	expansa	Dryopteridaceae	1837/1953	69.24	33.681	WGS 84	5000	Chernov, Evgeny Georgievich	RU	Murmansk Oblast	Creative Commons Attribution (CC-BY) 4.0 License	Polar-Alpine Botanical Garden-Institute	KPABG	Gorodkov, B. N. (ed.) 1953: Flora of Murmansk Region. 1: map 6. Academy of Sciences of the USSR, Moscow & Leningrad. (In Russian)	Flora of Murmansk Region (1953-1966) point distribution data	En
140	Occurrence	Dryopteris austriaca (Jacq.) Woynar	Dryopteris expansa (C. Presl) Fraser-Jenk. & Jermy	species	Dryopteris	expansa	Dryopteridaceae	1837/1953	69.181	33.765	WGS 84	5000	Chernov, Evgeny Georgievich	RU	Murmansk Oblast	Creative Commons Attribution (CC-BY) 4.0 License	Polar-Alpine Botanical Garden-Institute	KPABG	Gorodkov, B. N. (ed.) 1953: Flora of Murmansk Region. 1: map 6. Academy of Sciences of the USSR, Moscow & Leningrad. (In Russian)	Flora of Murmansk Region (1953-1966) point distribution data	En
141	Occurrence	Dryopteris austriaca (Jacq.) Woynar	Dryopteris expansa (C. Presl) Fraser-Jenk. & Jermy	species	Dryopteris	expansa	Dryopteridaceae	1837/1953	69.128	33.641	WGS 84	5000	Chernov, Evgeny Georgievich	RU	Murmansk Oblast	Creative Commons Attribution (CC-BY) 4.0 License	Polar-Alpine Botanical Garden-Institute	KPABG	Gorodkov, B. N. (ed.) 1953: Flora of Murmansk Region. 1: map 6. Academy of Sciences of the USSR, Moscow & Leningrad. (In Russian)	Flora of Murmansk Region (1953-1966) point distribution data	En
142	Occurrence	Dryopteris austriaca (Jacq.) Woynar	Dryopteris expansa (C. Presl) Fraser-Jenk. & Jermy	species	Dryopteris	expansa	Dryopteridaceae	1837/1953	69.115	33.37	WGS 84	5000	Chernov, Evgeny Georgievich	RU	Murmansk Oblast	Creative Commons Attribution (CC-BY) 4.0 License	Polar-Alpine Botanical Garden-Institute	KPABG	Gorodkov, B. N. (ed.) 1953: Flora of Murmansk Region. 1: map 6. Academy of Sciences of the USSR, Moscow & Leningrad. (In Russian)	Flora of Murmansk Region (1953-1966) point distribution data	En
143	Occurrence	Dryopteris austriaca (Jacq.) Woynar	Dryopteris expansa (C. Presl) Fraser-Jenk. & Jermy	species	Dryopteris	expansa	Dryopteridaceae	1837/1953	69.03	33.264	WGS 84	5000	Chernov, Evgeny Georgievich	RU	Murmansk Oblast	Creative Commons Attribution (CC-BY) 4.0 License	Polar-Alpine Botanical Garden-Institute	KPABG	Gorodkov, B. N. (ed.) 1953: Flora of Murmansk Region. 1: map 6. Academy of Sciences of the USSR, Moscow & Leningrad. (In Russian)	Flora of Murmansk Region (1953-1966) point distribution data	En
144	Occurrence	Dryopteris austriaca (Jacq.) Woynar	Dryopteris expansa (C. Presl) Fraser-Jenk. & Jermy	species	Dryopteris	expansa	Dryopteridaceae	1837/1953	69.026	32.993	WGS 84	5000	Chernov, Evgeny Georgievich	RU	Murmansk Oblast	Creative Commons Attribution (CC-BY) 4.0 License	Polar-Alpine Botanical Garden-Institute	KPABG	Gorodkov, B. N. (ed.) 1953: Flora of Murmansk Region. 1: map 6. Academy of Sciences of the USSR, Moscow & Leningrad. (In Russian)	Flora of Murmansk Region (1953-1966) point distribution data	En
145	Occurrence	Dryopteris austriaca (Jacq.) Woynar	Dryopteris expansa (C. Presl) Fraser-Jenk. & Jermy	species	Dryopteris	expansa	Dryopteridaceae	1837/1953	68.956	32.976	WGS 84	5000	Chernov, Evgeny Georgievich	RU	Murmansk Oblast	Creative Commons Attribution (CC-BY) 4.0 License	Polar-Alpine Botanical Garden-Institute	KPABG	Gorodkov, B. N. (ed.) 1953: Flora of Murmansk Region. 1: map 6. Academy of Sciences of the USSR, Moscow & Leningrad. (In Russian)	Flora of Murmansk Region (1953-1966) point distribution data	En
146	Occurrence	Dryopteris austriaca (Jacq.) Woynar	Dryopteris expansa (C. Presl) Fraser-Jenk. & Jermy	species	Dryopteris	expansa	Dryopteridaceae	1837/1953	68.933	33.263	WGS 84	5000	Chernov, Evgeny Georgievich	RU	Murmansk Oblast	Creative Commons Attribution (CC-BY) 4.0 License	Polar-Alpine Botanical Garden-Institute	KPABG	Gorodkov, B. N. (ed.) 1953: Flora of Murmansk Region. 1: map 6. Academy of Sciences of the USSR, Moscow & Leningrad. (In Russian)	Flora of Murmansk Region (1953-1966) point distribution data	En
147	Occurrence	Dryopteris austriaca (Jacq.) Woynar	Dryopteris expansa (C. Presl) Fraser-Jenk. & Jermy	species	Dryopteris	expansa	Dryopteridaceae	1837/1953	68.881	33.205	WGS 84	5000	Chernov, Evgeny Georgievich	RU	Murmansk Oblast	Creative Commons Attribution (CC-BY) 4.0 License	Polar-Alpine Botanical Garden-Institute	KPABG	Gorodkov, B. N. (ed.) 1953: Flora of Murmansk Region. 1: map 6. Academy of Sciences of the USSR, Moscow & Leningrad. (In Russian)	Flora of Murmansk Region (1953-1966) point distribution data	En
148	Occurrence	Dryopteris austriaca (Jacq.) Woynar	Dryopteris expansa (C. Presl) Fraser-Jenk. & Jermy	species	Dryopteris	expansa	Dryopteridaceae	1837/1953	67.973	32.709	WGS 84	5000	Chernov, Evgeny Georgievich	RU	Murmansk Oblast	Creative Commons Attribution (CC-BY) 4.0 License	Polar-Alpine Botanical Garden-Institute	KPABG	Gorodkov, B. N. (ed.) 1953: Flora of Murmansk Region. 1: map 6. Academy of Sciences of the USSR, Moscow & Leningrad. (In Russian)	Flora of Murmansk Region (1953-1966) point distribution data	En
149	Occurrence	Dryopteris austriaca (Jacq.) Woynar	Dryopteris expansa (C. Presl) Fraser-Jenk. & Jermy	species	Dryopteris	expansa	Dryopteridaceae	1837/1953	67.791	33.69	WGS 84	5000	Chernov, Evgeny Georgievich	RU	Murmansk Oblast	Creative Commons Attribution (CC-BY) 4.0 License	Polar-Alpine Botanical Garden-Institute	KPABG	Gorodkov, B. N. (ed.) 1953: Flora of Murmansk Region. 1: map 6. Academy of Sciences of the USSR, Moscow & Leningrad. (In Russian)	Flora of Murmansk Region (1953-1966) point distribution data	En
150	Occurrence	Dryopteris austriaca (Jacq.) Woynar	Dryopteris expansa (C. Presl) Fraser-Jenk. & Jermy	species	Dryopteris	expansa	Dryopteridaceae	1837/1953	67.756	33.559	WGS 84	5000	Chernov, Evgeny Georgievich	RU	Murmansk Oblast	Creative Commons Attribution (CC-BY) 4.0 License	Polar-Alpine Botanical Garden-Institute	KPABG	Gorodkov, B. N. (ed.) 1953: Flora of Murmansk Region. 1: map 6. Academy of Sciences of the USSR, Moscow & Leningrad. (In Russian)	Flora of Murmansk Region (1953-1966) point distribution data	En
151	Occurrence	Dryopteris austriaca (Jacq.) Woynar	Dryopteris expansa (C. Presl) Fraser-Jenk. & Jermy	species	Dryopteris	expansa	Dryopteridaceae	1837/1953	67.728	33.855	WGS 84	5000	Chernov, Evgeny Georgievich	RU	Murmansk Oblast	Creative Commons Attribution (CC-BY) 4.0 License	Polar-Alpine Botanical Garden-Institute	KPABG	Gorodkov, B. N. (ed.) 1953: Flora of Murmansk Region. 1: map 6. Academy of Sciences of the USSR, Moscow & Leningrad. (In Russian)	Flora of Murmansk Region (1953-1966) point distribution data	En
152	Occurrence	Dryopteris austriaca (Jacq.) Woynar	Dryopteris expansa (C. Presl) Fraser-Jenk. & Jermy	species	Dryopteris	expansa	Dryopteridaceae	1837/1953	67.726	33.709	WGS 84	5000	Chernov, Evgeny Georgievich	RU	Murmansk Oblast	Creative Commons Attribution (CC-BY) 4.0 License	Polar-Alpine Botanical Garden-Institute	KPABG	Gorodkov, B. N. (ed.) 1953: Flora of Murmansk Region. 1: map 6. Academy of Sciences of the USSR, Moscow & Leningrad. (In Russian)	Flora of Murmansk Region (1953-1966) point distribution data	En
153	Occurrence	Dryopteris austriaca (Jacq.) Woynar	Dryopteris expansa (C. Presl) Fraser-Jenk. & Jermy	species	Dryopteris	expansa	Dryopteridaceae	1837/1953	67.697	33.602	WGS 84	5000	Chernov, Evgeny Georgievich	RU	Murmansk Oblast	Creative Commons Attribution (CC-BY) 4.0 License	Polar-Alpine Botanical Garden-Institute	KPABG	Gorodkov, B. N. (ed.) 1953: Flora of Murmansk Region. 1: map 6. Academy of Sciences of the USSR, Moscow & Leningrad. (In Russian)	Flora of Murmansk Region (1953-1966) point distribution data	En
154	Occurrence	Dryopteris austriaca (Jacq.) Woynar	Dryopteris expansa (C. Presl) Fraser-Jenk. & Jermy	species	Dryopteris	expansa	Dryopteridaceae	1837/1953	67.678	33.909	WGS 84	5000	Chernov, Evgeny Georgievich	RU	Murmansk Oblast	Creative Commons Attribution (CC-BY) 4.0 License	Polar-Alpine Botanical Garden-Institute	KPABG	Gorodkov, B. N. (ed.) 1953: Flora of Murmansk Region. 1: map 6. Academy of Sciences of the USSR, Moscow & Leningrad. (In Russian)	Flora of Murmansk Region (1953-1966) point distribution data	En
155	Occurrence	Dryopteris austriaca (Jacq.) Woynar	Dryopteris expansa (C. Presl) Fraser-Jenk. & Jermy	species	Dryopteris	expansa	Dryopteridaceae	1837/1953	67.662	33.74	WGS 84	5000	Chernov, Evgeny Georgievich	RU	Murmansk Oblast	Creative Commons Attribution (CC-BY) 4.0 License	Polar-Alpine Botanical Garden-Institute	KPABG	Gorodkov, B. N. (ed.) 1953: Flora of Murmansk Region. 1: map 6. Academy of Sciences of the USSR, Moscow & Leningrad. (In Russian)	Flora of Murmansk Region (1953-1966) point distribution data	En
156	Occurrence	Dryopteris austriaca (Jacq.) Woynar	Dryopteris expansa (C. Presl) Fraser-Jenk. & Jermy	species	Dryopteris	expansa	Dryopteridaceae	1837/1953	67.68	33.397	WGS 84	5000	Chernov, Evgeny Georgievich	RU	Murmansk Oblast	Creative Commons Attribution (CC-BY) 4.0 License	Polar-Alpine Botanical Garden-Institute	KPABG	Gorodkov, B. N. (ed.) 1953: Flora of Murmansk Region. 1: map 6. Academy of Sciences of the USSR, Moscow & Leningrad. (In Russian)	Flora of Murmansk Region (1953-1966) point distribution data	En
157	Occurrence	Dryopteris austriaca (Jacq.) Woynar	Dryopteris expansa (C. Presl) Fraser-Jenk. & Jermy	species	Dryopteris	expansa	Dryopteridaceae	1837/1953	67.393	32.669	WGS 84	5000	Chernov, Evgeny Georgievich	RU	Murmansk Oblast	Creative Commons Attribution (CC-BY) 4.0 License	Polar-Alpine Botanical Garden-Institute	KPABG	Gorodkov, B. N. (ed.) 1953: Flora of Murmansk Region. 1: map 6. Academy of Sciences of the USSR, Moscow & Leningrad. (In Russian)	Flora of Murmansk Region (1953-1966) point distribution data	En
158	Occurrence	Dryopteris austriaca (Jacq.) Woynar	Dryopteris expansa (C. Presl) Fraser-Jenk. & Jermy	species	Dryopteris	expansa	Dryopteridaceae	1837/1953	67.185	32.507	WGS 84	5000	Chernov, Evgeny Georgievich	RU	Murmansk Oblast	Creative Commons Attribution (CC-BY) 4.0 License	Polar-Alpine Botanical Garden-Institute	KPABG	Gorodkov, B. N. (ed.) 1953: Flora of Murmansk Region. 1: map 6. Academy of Sciences of the USSR, Moscow & Leningrad. (In Russian)	Flora of Murmansk Region (1953-1966) point distribution data	En
159	Occurrence	Thelypteris phegopteris (L.) Sloss.	Thelypteris phegopteris (L.) Sloss.	species	Thelypteris	phegopteris	Thelypteridaceae	1837/1953	67.067	40.956	WGS 84	5000	Chernov, Evgeny Georgievich	RU	Murmansk Oblast	Creative Commons Attribution (CC-BY) 4.0 License	Polar-Alpine Botanical Garden-Institute	KPABG	Gorodkov, B. N. (ed.) 1953: Flora of Murmansk Region. 1: map 7. Academy of Sciences of the USSR, Moscow & Leningrad. (In Russian)	Flora of Murmansk Region (1953-1966) point distribution data	En
160	Occurrence	Thelypteris phegopteris (L.) Sloss.	Thelypteris phegopteris (L.) Sloss.	species	Thelypteris	phegopteris	Thelypteridaceae	1837/1953	68.069	39.558	WGS 84	5000	Chernov, Evgeny Georgievich	RU	Murmansk Oblast	Creative Commons Attribution (CC-BY) 4.0 License	Polar-Alpine Botanical Garden-Institute	KPABG	Gorodkov, B. N. (ed.) 1953: Flora of Murmansk Region. 1: map 7. Academy of Sciences of the USSR, Moscow & Leningrad. (In Russian)	Flora of Murmansk Region (1953-1966) point distribution data	En
161	Occurrence	Thelypteris phegopteris (L.) Sloss.	Thelypteris phegopteris (L.) Sloss.	species	Thelypteris	phegopteris	Thelypteridaceae	1837/1953	68.02	39.699	WGS 84	5000	Chernov, Evgeny Georgievich	RU	Murmansk Oblast	Creative Commons Attribution (CC-BY) 4.0 License	Polar-Alpine Botanical Garden-Institute	KPABG	Gorodkov, B. N. (ed.) 1953: Flora of Murmansk Region. 1: map 7. Academy of Sciences of the USSR, Moscow & Leningrad. (In Russian)	Flora of Murmansk Region (1953-1966) point distribution data	En
162	Occurrence	Thelypteris phegopteris (L.) Sloss.	Thelypteris phegopteris (L.) Sloss.	species	Thelypteris	phegopteris	Thelypteridaceae	1837/1953	67.973	39.518	WGS 84	5000	Chernov, Evgeny Georgievich	RU	Murmansk Oblast	Creative Commons Attribution (CC-BY) 4.0 License	Polar-Alpine Botanical Garden-Institute	KPABG	Gorodkov, B. N. (ed.) 1953: Flora of Murmansk Region. 1: map 7. Academy of Sciences of the USSR, Moscow & Leningrad. (In Russian)	Flora of Murmansk Region (1953-1966) point distribution data	En
163	Occurrence	Thelypteris phegopteris (L.) Sloss.	Thelypteris phegopteris (L.) Sloss.	species	Thelypteris	phegopteris	Thelypteridaceae	1837/1953	66.598	39.45	WGS 84	5000	Chernov, Evgeny Georgievich	RU	Murmansk Oblast	Creative Commons Attribution (CC-BY) 4.0 License	Polar-Alpine Botanical Garden-Institute	KPABG	Gorodkov, B. N. (ed.) 1953: Flora of Murmansk Region. 1: map 7. Academy of Sciences of the USSR, Moscow & Leningrad. (In Russian)	Flora of Murmansk Region (1953-1966) point distribution data	En
164	Occurrence	Thelypteris phegopteris (L.) Sloss.	Thelypteris phegopteris (L.) Sloss.	species	Thelypteris	phegopteris	Thelypteridaceae	1837/1953	66.278	38.462	WGS 84	5000	Chernov, Evgeny Georgievich	RU	Murmansk Oblast	Creative Commons Attribution (CC-BY) 4.0 License	Polar-Alpine Botanical Garden-Institute	KPABG	Gorodkov, B. N. (ed.) 1953: Flora of Murmansk Region. 1: map 7. Academy of Sciences of the USSR, Moscow & Leningrad. (In Russian)	Flora of Murmansk Region (1953-1966) point distribution data	En
165	Occurrence	Thelypteris phegopteris (L.) Sloss.	Thelypteris phegopteris (L.) Sloss.	species	Thelypteris	phegopteris	Thelypteridaceae	1837/1953	66.157	38.53	WGS 84	5000	Chernov, Evgeny Georgievich	RU	Murmansk Oblast	Creative Commons Attribution (CC-BY) 4.0 License	Polar-Alpine Botanical Garden-Institute	KPABG	Gorodkov, B. N. (ed.) 1953: Flora of Murmansk Region. 1: map 7. Academy of Sciences of the USSR, Moscow & Leningrad. (In Russian)	Flora of Murmansk Region (1953-1966) point distribution data	En
166	Occurrence	Thelypteris phegopteris (L.) Sloss.	Thelypteris phegopteris (L.) Sloss.	species	Thelypteris	phegopteris	Thelypteridaceae	1837/1953	66.113	38.651	WGS 84	5000	Chernov, Evgeny Georgievich	RU	Murmansk Oblast	Creative Commons Attribution (CC-BY) 4.0 License	Polar-Alpine Botanical Garden-Institute	KPABG	Gorodkov, B. N. (ed.) 1953: Flora of Murmansk Region. 1: map 7. Academy of Sciences of the USSR, Moscow & Leningrad. (In Russian)	Flora of Murmansk Region (1953-1966) point distribution data	En
167	Occurrence	Thelypteris phegopteris (L.) Sloss.	Thelypteris phegopteris (L.) Sloss.	species	Thelypteris	phegopteris	Thelypteridaceae	1837/1953	66.109	38.857	WGS 84	5000	Chernov, Evgeny Georgievich	RU	Murmansk Oblast	Creative Commons Attribution (CC-BY) 4.0 License	Polar-Alpine Botanical Garden-Institute	KPABG	Gorodkov, B. N. (ed.) 1953: Flora of Murmansk Region. 1: map 7. Academy of Sciences of the USSR, Moscow & Leningrad. (In Russian)	Flora of Murmansk Region (1953-1966) point distribution data	En
168	Occurrence	Thelypteris phegopteris (L.) Sloss.	Thelypteris phegopteris (L.) Sloss.	species	Thelypteris	phegopteris	Thelypteridaceae	1837/1953	66.08	38.089	WGS 84	5000	Chernov, Evgeny Georgievich	RU	Murmansk Oblast	Creative Commons Attribution (CC-BY) 4.0 License	Polar-Alpine Botanical Garden-Institute	KPABG	Gorodkov, B. N. (ed.) 1953: Flora of Murmansk Region. 1: map 7. Academy of Sciences of the USSR, Moscow & Leningrad. (In Russian)	Flora of Murmansk Region (1953-1966) point distribution data	En
169	Occurrence	Thelypteris phegopteris (L.) Sloss.	Thelypteris phegopteris (L.) Sloss.	species	Thelypteris	phegopteris	Thelypteridaceae	1837/1953	69.084	36.094	WGS 84	5000	Chernov, Evgeny Georgievich	RU	Murmansk Oblast	Creative Commons Attribution (CC-BY) 4.0 License	Polar-Alpine Botanical Garden-Institute	KPABG	Gorodkov, B. N. (ed.) 1953: Flora of Murmansk Region. 1: map 7. Academy of Sciences of the USSR, Moscow & Leningrad. (In Russian)	Flora of Murmansk Region (1953-1966) point distribution data	En
170	Occurrence	Thelypteris phegopteris (L.) Sloss.	Thelypteris phegopteris (L.) Sloss.	species	Thelypteris	phegopteris	Thelypteridaceae	1837/1953	68.751	37.279	WGS 84	5000	Chernov, Evgeny Georgievich	RU	Murmansk Oblast	Creative Commons Attribution (CC-BY) 4.0 License	Polar-Alpine Botanical Garden-Institute	KPABG	Gorodkov, B. N. (ed.) 1953: Flora of Murmansk Region. 1: map 7. Academy of Sciences of the USSR, Moscow & Leningrad. (In Russian)	Flora of Murmansk Region (1953-1966) point distribution data	En
171	Occurrence	Thelypteris phegopteris (L.) Sloss.	Thelypteris phegopteris (L.) Sloss.	species	Thelypteris	phegopteris	Thelypteridaceae	1837/1953	68.617	37.728	WGS 84	5000	Chernov, Evgeny Georgievich	RU	Murmansk Oblast	Creative Commons Attribution (CC-BY) 4.0 License	Polar-Alpine Botanical Garden-Institute	KPABG	Gorodkov, B. N. (ed.) 1953: Flora of Murmansk Region. 1: map 7. Academy of Sciences of the USSR, Moscow & Leningrad. (In Russian)	Flora of Murmansk Region (1953-1966) point distribution data	En
172	Occurrence	Thelypteris phegopteris (L.) Sloss.	Thelypteris phegopteris (L.) Sloss.	species	Thelypteris	phegopteris	Thelypteridaceae	1837/1953	67.519	37.769	WGS 84	5000	Chernov, Evgeny Georgievich	RU	Murmansk Oblast	Creative Commons Attribution (CC-BY) 4.0 License	Polar-Alpine Botanical Garden-Institute	KPABG	Gorodkov, B. N. (ed.) 1953: Flora of Murmansk Region. 1: map 7. Academy of Sciences of the USSR, Moscow & Leningrad. (In Russian)	Flora of Murmansk Region (1953-1966) point distribution data	En
173	Occurrence	Thelypteris phegopteris (L.) Sloss.	Thelypteris phegopteris (L.) Sloss.	species	Thelypteris	phegopteris	Thelypteridaceae	1837/1953	66.846	36.908	WGS 84	5000	Chernov, Evgeny Georgievich	RU	Murmansk Oblast	Creative Commons Attribution (CC-BY) 4.0 License	Polar-Alpine Botanical Garden-Institute	KPABG	Gorodkov, B. N. (ed.) 1953: Flora of Murmansk Region. 1: map 7. Academy of Sciences of the USSR, Moscow & Leningrad. (In Russian)	Flora of Murmansk Region (1953-1966) point distribution data	En
174	Occurrence	Thelypteris phegopteris (L.) Sloss.	Thelypteris phegopteris (L.) Sloss.	species	Thelypteris	phegopteris	Thelypteridaceae	1837/1953	66.58	36.224	WGS 84	5000	Chernov, Evgeny Georgievich	RU	Murmansk Oblast	Creative Commons Attribution (CC-BY) 4.0 License	Polar-Alpine Botanical Garden-Institute	KPABG	Gorodkov, B. N. (ed.) 1953: Flora of Murmansk Region. 1: map 7. Academy of Sciences of the USSR, Moscow & Leningrad. (In Russian)	Flora of Murmansk Region (1953-1966) point distribution data	En
175	Occurrence	Thelypteris phegopteris (L.) Sloss.	Thelypteris phegopteris (L.) Sloss.	species	Thelypteris	phegopteris	Thelypteridaceae	1837/1953	66.501	36.362	WGS 84	5000	Chernov, Evgeny Georgievich	RU	Murmansk Oblast	Creative Commons Attribution (CC-BY) 4.0 License	Polar-Alpine Botanical Garden-Institute	KPABG	Gorodkov, B. N. (ed.) 1953: Flora of Murmansk Region. 1: map 7. Academy of Sciences of the USSR, Moscow & Leningrad. (In Russian)	Flora of Murmansk Region (1953-1966) point distribution data	En
176	Occurrence	Thelypteris phegopteris (L.) Sloss.	Thelypteris phegopteris (L.) Sloss.	species	Thelypteris	phegopteris	Thelypteridaceae	1837/1953	69.116	35.796	WGS 84	5000	Chernov, Evgeny Georgievich	RU	Murmansk Oblast	Creative Commons Attribution (CC-BY) 4.0 License	Polar-Alpine Botanical Garden-Institute	KPABG	Gorodkov, B. N. (ed.) 1953: Flora of Murmansk Region. 1: map 7. Academy of Sciences of the USSR, Moscow & Leningrad. (In Russian)	Flora of Murmansk Region (1953-1966) point distribution data	En
177	Occurrence	Thelypteris phegopteris (L.) Sloss.	Thelypteris phegopteris (L.) Sloss.	species	Thelypteris	phegopteris	Thelypteridaceae	1837/1953	69.147	35.276	WGS 84	5000	Chernov, Evgeny Georgievich	RU	Murmansk Oblast	Creative Commons Attribution (CC-BY) 4.0 License	Polar-Alpine Botanical Garden-Institute	KPABG	Gorodkov, B. N. (ed.) 1953: Flora of Murmansk Region. 1: map 7. Academy of Sciences of the USSR, Moscow & Leningrad. (In Russian)	Flora of Murmansk Region (1953-1966) point distribution data	En
178	Occurrence	Thelypteris phegopteris (L.) Sloss.	Thelypteris phegopteris (L.) Sloss.	species	Thelypteris	phegopteris	Thelypteridaceae	1837/1953	69.339	34.208	WGS 84	5000	Chernov, Evgeny Georgievich	RU	Murmansk Oblast	Creative Commons Attribution (CC-BY) 4.0 License	Polar-Alpine Botanical Garden-Institute	KPABG	Gorodkov, B. N. (ed.) 1953: Flora of Murmansk Region. 1: map 7. Academy of Sciences of the USSR, Moscow & Leningrad. (In Russian)	Flora of Murmansk Region (1953-1966) point distribution data	En
179	Occurrence	Thelypteris phegopteris (L.) Sloss.	Thelypteris phegopteris (L.) Sloss.	species	Thelypteris	phegopteris	Thelypteridaceae	1837/1953	67.906	35.069	WGS 84	5000	Chernov, Evgeny Georgievich	RU	Murmansk Oblast	Creative Commons Attribution (CC-BY) 4.0 License	Polar-Alpine Botanical Garden-Institute	KPABG	Gorodkov, B. N. (ed.) 1953: Flora of Murmansk Region. 1: map 7. Academy of Sciences of the USSR, Moscow & Leningrad. (In Russian)	Flora of Murmansk Region (1953-1966) point distribution data	En
180	Occurrence	Thelypteris phegopteris (L.) Sloss.	Thelypteris phegopteris (L.) Sloss.	species	Thelypteris	phegopteris	Thelypteridaceae	1837/1953	67.831	34.9	WGS 84	5000	Chernov, Evgeny Georgievich	RU	Murmansk Oblast	Creative Commons Attribution (CC-BY) 4.0 License	Polar-Alpine Botanical Garden-Institute	KPABG	Gorodkov, B. N. (ed.) 1953: Flora of Murmansk Region. 1: map 7. Academy of Sciences of the USSR, Moscow & Leningrad. (In Russian)	Flora of Murmansk Region (1953-1966) point distribution data	En
181	Occurrence	Thelypteris phegopteris (L.) Sloss.	Thelypteris phegopteris (L.) Sloss.	species	Thelypteris	phegopteris	Thelypteridaceae	1837/1953	67.823	34.447	WGS 84	5000	Chernov, Evgeny Georgievich	RU	Murmansk Oblast	Creative Commons Attribution (CC-BY) 4.0 License	Polar-Alpine Botanical Garden-Institute	KPABG	Gorodkov, B. N. (ed.) 1953: Flora of Murmansk Region. 1: map 7. Academy of Sciences of the USSR, Moscow & Leningrad. (In Russian)	Flora of Murmansk Region (1953-1966) point distribution data	En
182	Occurrence	Thelypteris phegopteris (L.) Sloss.	Thelypteris phegopteris (L.) Sloss.	species	Thelypteris	phegopteris	Thelypteridaceae	1837/1953	67.486	34.614	WGS 84	5000	Chernov, Evgeny Georgievich	RU	Murmansk Oblast	Creative Commons Attribution (CC-BY) 4.0 License	Polar-Alpine Botanical Garden-Institute	KPABG	Gorodkov, B. N. (ed.) 1953: Flora of Murmansk Region. 1: map 7. Academy of Sciences of the USSR, Moscow & Leningrad. (In Russian)	Flora of Murmansk Region (1953-1966) point distribution data	En
183	Occurrence	Thelypteris phegopteris (L.) Sloss.	Thelypteris phegopteris (L.) Sloss.	species	Thelypteris	phegopteris	Thelypteridaceae	1837/1953	69.583	31.362	WGS 84	5000	Chernov, Evgeny Georgievich	RU	Murmansk Oblast	Creative Commons Attribution (CC-BY) 4.0 License	Polar-Alpine Botanical Garden-Institute	KPABG	Gorodkov, B. N. (ed.) 1953: Flora of Murmansk Region. 1: map 7. Academy of Sciences of the USSR, Moscow & Leningrad. (In Russian)	Flora of Murmansk Region (1953-1966) point distribution data	En
184	Occurrence	Thelypteris phegopteris (L.) Sloss.	Thelypteris phegopteris (L.) Sloss.	species	Thelypteris	phegopteris	Thelypteridaceae	1837/1953	69.647	33.039	WGS 84	5000	Chernov, Evgeny Georgievich	RU	Murmansk Oblast	Creative Commons Attribution (CC-BY) 4.0 License	Polar-Alpine Botanical Garden-Institute	KPABG	Gorodkov, B. N. (ed.) 1953: Flora of Murmansk Region. 1: map 7. Academy of Sciences of the USSR, Moscow & Leningrad. (In Russian)	Flora of Murmansk Region (1953-1966) point distribution data	En
185	Occurrence	Thelypteris phegopteris (L.) Sloss.	Thelypteris phegopteris (L.) Sloss.	species	Thelypteris	phegopteris	Thelypteridaceae	1837/1953	69.353	33.157	WGS 84	5000	Chernov, Evgeny Georgievich	RU	Murmansk Oblast	Creative Commons Attribution (CC-BY) 4.0 License	Polar-Alpine Botanical Garden-Institute	KPABG	Gorodkov, B. N. (ed.) 1953: Flora of Murmansk Region. 1: map 7. Academy of Sciences of the USSR, Moscow & Leningrad. (In Russian)	Flora of Murmansk Region (1953-1966) point distribution data	En
186	Occurrence	Thelypteris phegopteris (L.) Sloss.	Thelypteris phegopteris (L.) Sloss.	species	Thelypteris	phegopteris	Thelypteridaceae	1837/1953	69.282	33.402	WGS 84	5000	Chernov, Evgeny Georgievich	RU	Murmansk Oblast	Creative Commons Attribution (CC-BY) 4.0 License	Polar-Alpine Botanical Garden-Institute	KPABG	Gorodkov, B. N. (ed.) 1953: Flora of Murmansk Region. 1: map 7. Academy of Sciences of the USSR, Moscow & Leningrad. (In Russian)	Flora of Murmansk Region (1953-1966) point distribution data	En
187	Occurrence	Thelypteris phegopteris (L.) Sloss.	Thelypteris phegopteris (L.) Sloss.	species	Thelypteris	phegopteris	Thelypteridaceae	1837/1953	69.257	33.287	WGS 84	5000	Chernov, Evgeny Georgievich	RU	Murmansk Oblast	Creative Commons Attribution (CC-BY) 4.0 License	Polar-Alpine Botanical Garden-Institute	KPABG	Gorodkov, B. N. (ed.) 1953: Flora of Murmansk Region. 1: map 7. Academy of Sciences of the USSR, Moscow & Leningrad. (In Russian)	Flora of Murmansk Region (1953-1966) point distribution data	En
188	Occurrence	Thelypteris phegopteris (L.) Sloss.	Thelypteris phegopteris (L.) Sloss.	species	Thelypteris	phegopteris	Thelypteridaceae	1837/1953	69.184	33.31	WGS 84	5000	Chernov, Evgeny Georgievich	RU	Murmansk Oblast	Creative Commons Attribution (CC-BY) 4.0 License	Polar-Alpine Botanical Garden-Institute	KPABG	Gorodkov, B. N. (ed.) 1953: Flora of Murmansk Region. 1: map 7. Academy of Sciences of the USSR, Moscow & Leningrad. (In Russian)	Flora of Murmansk Region (1953-1966) point distribution data	En
189	Occurrence	Thelypteris phegopteris (L.) Sloss.	Thelypteris phegopteris (L.) Sloss.	species	Thelypteris	phegopteris	Thelypteridaceae	1837/1953	69.194	33.686	WGS 84	5000	Chernov, Evgeny Georgievich	RU	Murmansk Oblast	Creative Commons Attribution (CC-BY) 4.0 License	Polar-Alpine Botanical Garden-Institute	KPABG	Gorodkov, B. N. (ed.) 1953: Flora of Murmansk Region. 1: map 7. Academy of Sciences of the USSR, Moscow & Leningrad. (In Russian)	Flora of Murmansk Region (1953-1966) point distribution data	En
190	Occurrence	Thelypteris phegopteris (L.) Sloss.	Thelypteris phegopteris (L.) Sloss.	species	Thelypteris	phegopteris	Thelypteridaceae	1837/1953	69.1	33.618	WGS 84	5000	Chernov, Evgeny Georgievich	RU	Murmansk Oblast	Creative Commons Attribution (CC-BY) 4.0 License	Polar-Alpine Botanical Garden-Institute	KPABG	Gorodkov, B. N. (ed.) 1953: Flora of Murmansk Region. 1: map 7. Academy of Sciences of the USSR, Moscow & Leningrad. (In Russian)	Flora of Murmansk Region (1953-1966) point distribution data	En
191	Occurrence	Thelypteris phegopteris (L.) Sloss.	Thelypteris phegopteris (L.) Sloss.	species	Thelypteris	phegopteris	Thelypteridaceae	1837/1953	69.114	33.279	WGS 84	5000	Chernov, Evgeny Georgievich	RU	Murmansk Oblast	Creative Commons Attribution (CC-BY) 4.0 License	Polar-Alpine Botanical Garden-Institute	KPABG	Gorodkov, B. N. (ed.) 1953: Flora of Murmansk Region. 1: map 7. Academy of Sciences of the USSR, Moscow & Leningrad. (In Russian)	Flora of Murmansk Region (1953-1966) point distribution data	En
192	Occurrence	Thelypteris phegopteris (L.) Sloss.	Thelypteris phegopteris (L.) Sloss.	species	Thelypteris	phegopteris	Thelypteridaceae	1837/1953	69.002	32.97	WGS 84	5000	Chernov, Evgeny Georgievich	RU	Murmansk Oblast	Creative Commons Attribution (CC-BY) 4.0 License	Polar-Alpine Botanical Garden-Institute	KPABG	Gorodkov, B. N. (ed.) 1953: Flora of Murmansk Region. 1: map 7. Academy of Sciences of the USSR, Moscow & Leningrad. (In Russian)	Flora of Murmansk Region (1953-1966) point distribution data	En
193	Occurrence	Thelypteris phegopteris (L.) Sloss.	Thelypteris phegopteris (L.) Sloss.	species	Thelypteris	phegopteris	Thelypteridaceae	1837/1953	68.813	32.765	WGS 84	5000	Chernov, Evgeny Georgievich	RU	Murmansk Oblast	Creative Commons Attribution (CC-BY) 4.0 License	Polar-Alpine Botanical Garden-Institute	KPABG	Gorodkov, B. N. (ed.) 1953: Flora of Murmansk Region. 1: map 7. Academy of Sciences of the USSR, Moscow & Leningrad. (In Russian)	Flora of Murmansk Region (1953-1966) point distribution data	En
194	Occurrence	Thelypteris phegopteris (L.) Sloss.	Thelypteris phegopteris (L.) Sloss.	species	Thelypteris	phegopteris	Thelypteridaceae	1837/1953	68.876	33.18	WGS 84	5000	Chernov, Evgeny Georgievich	RU	Murmansk Oblast	Creative Commons Attribution (CC-BY) 4.0 License	Polar-Alpine Botanical Garden-Institute	KPABG	Gorodkov, B. N. (ed.) 1953: Flora of Murmansk Region. 1: map 7. Academy of Sciences of the USSR, Moscow & Leningrad. (In Russian)	Flora of Murmansk Region (1953-1966) point distribution data	En
195	Occurrence	Thelypteris phegopteris (L.) Sloss.	Thelypteris phegopteris (L.) Sloss.	species	Thelypteris	phegopteris	Thelypteridaceae	1837/1953	68.02	32.74	WGS 84	5000	Chernov, Evgeny Georgievich	RU	Murmansk Oblast	Creative Commons Attribution (CC-BY) 4.0 License	Polar-Alpine Botanical Garden-Institute	KPABG	Gorodkov, B. N. (ed.) 1953: Flora of Murmansk Region. 1: map 7. Academy of Sciences of the USSR, Moscow & Leningrad. (In Russian)	Flora of Murmansk Region (1953-1966) point distribution data	En
196	Occurrence	Thelypteris phegopteris (L.) Sloss.	Thelypteris phegopteris (L.) Sloss.	species	Thelypteris	phegopteris	Thelypteridaceae	1837/1953	67.78	32.59	WGS 84	5000	Chernov, Evgeny Georgievich	RU	Murmansk Oblast	Creative Commons Attribution (CC-BY) 4.0 License	Polar-Alpine Botanical Garden-Institute	KPABG	Gorodkov, B. N. (ed.) 1953: Flora of Murmansk Region. 1: map 7. Academy of Sciences of the USSR, Moscow & Leningrad. (In Russian)	Flora of Murmansk Region (1953-1966) point distribution data	En
197	Occurrence	Thelypteris phegopteris (L.) Sloss.	Thelypteris phegopteris (L.) Sloss.	species	Thelypteris	phegopteris	Thelypteridaceae	1837/1953	67.897	33.409	WGS 84	5000	Chernov, Evgeny Georgievich	RU	Murmansk Oblast	Creative Commons Attribution (CC-BY) 4.0 License	Polar-Alpine Botanical Garden-Institute	KPABG	Gorodkov, B. N. (ed.) 1953: Flora of Murmansk Region. 1: map 7. Academy of Sciences of the USSR, Moscow & Leningrad. (In Russian)	Flora of Murmansk Region (1953-1966) point distribution data	En
198	Occurrence	Thelypteris phegopteris (L.) Sloss.	Thelypteris phegopteris (L.) Sloss.	species	Thelypteris	phegopteris	Thelypteridaceae	1837/1953	67.813	33.651	WGS 84	5000	Chernov, Evgeny Georgievich	RU	Murmansk Oblast	Creative Commons Attribution (CC-BY) 4.0 License	Polar-Alpine Botanical Garden-Institute	KPABG	Gorodkov, B. N. (ed.) 1953: Flora of Murmansk Region. 1: map 7. Academy of Sciences of the USSR, Moscow & Leningrad. (In Russian)	Flora of Murmansk Region (1953-1966) point distribution data	En
199	Occurrence	Thelypteris phegopteris (L.) Sloss.	Thelypteris phegopteris (L.) Sloss.	species	Thelypteris	phegopteris	Thelypteridaceae	1837/1953	67.785	33.348	WGS 84	5000	Chernov, Evgeny Georgievich	RU	Murmansk Oblast	Creative Commons Attribution (CC-BY) 4.0 License	Polar-Alpine Botanical Garden-Institute	KPABG	Gorodkov, B. N. (ed.) 1953: Flora of Murmansk Region. 1: map 7. Academy of Sciences of the USSR, Moscow & Leningrad. (In Russian)	Flora of Murmansk Region (1953-1966) point distribution data	En
200	Occurrence	Thelypteris phegopteris (L.) Sloss.	Thelypteris phegopteris (L.) Sloss.	species	Thelypteris	phegopteris	Thelypteridaceae	1837/1953	67.725	33.355	WGS 84	5000	Chernov, Evgeny Georgievich	RU	Murmansk Oblast	Creative Commons Attribution (CC-BY) 4.0 License	Polar-Alpine Botanical Garden-Institute	KPABG	Gorodkov, B. N. (ed.) 1953: Flora of Murmansk Region. 1: map 7. Academy of Sciences of the USSR, Moscow & Leningrad. (In Russian)	Flora of Murmansk Region (1953-1966) point distribution data	En
201	Occurrence	Thelypteris phegopteris (L.) Sloss.	Thelypteris phegopteris (L.) Sloss.	species	Thelypteris	phegopteris	Thelypteridaceae	1837/1953	67.733	33.537	WGS 84	5000	Chernov, Evgeny Georgievich	RU	Murmansk Oblast	Creative Commons Attribution (CC-BY) 4.0 License	Polar-Alpine Botanical Garden-Institute	KPABG	Gorodkov, B. N. (ed.) 1953: Flora of Murmansk Region. 1: map 7. Academy of Sciences of the USSR, Moscow & Leningrad. (In Russian)	Flora of Murmansk Region (1953-1966) point distribution data	En
202	Occurrence	Thelypteris phegopteris (L.) Sloss.	Thelypteris phegopteris (L.) Sloss.	species	Thelypteris	phegopteris	Thelypteridaceae	1837/1953	67.742	33.891	WGS 84	5000	Chernov, Evgeny Georgievich	RU	Murmansk Oblast	Creative Commons Attribution (CC-BY) 4.0 License	Polar-Alpine Botanical Garden-Institute	KPABG	Gorodkov, B. N. (ed.) 1953: Flora of Murmansk Region. 1: map 7. Academy of Sciences of the USSR, Moscow & Leningrad. (In Russian)	Flora of Murmansk Region (1953-1966) point distribution data	En
203	Occurrence	Thelypteris phegopteris (L.) Sloss.	Thelypteris phegopteris (L.) Sloss.	species	Thelypteris	phegopteris	Thelypteridaceae	1837/1953	67.754	33.706	WGS 84	5000	Chernov, Evgeny Georgievich	RU	Murmansk Oblast	Creative Commons Attribution (CC-BY) 4.0 License	Polar-Alpine Botanical Garden-Institute	KPABG	Gorodkov, B. N. (ed.) 1953: Flora of Murmansk Region. 1: map 7. Academy of Sciences of the USSR, Moscow & Leningrad. (In Russian)	Flora of Murmansk Region (1953-1966) point distribution data	En
204	Occurrence	Thelypteris phegopteris (L.) Sloss.	Thelypteris phegopteris (L.) Sloss.	species	Thelypteris	phegopteris	Thelypteridaceae	1837/1953	67.7	33.821	WGS 84	5000	Chernov, Evgeny Georgievich	RU	Murmansk Oblast	Creative Commons Attribution (CC-BY) 4.0 License	Polar-Alpine Botanical Garden-Institute	KPABG	Gorodkov, B. N. (ed.) 1953: Flora of Murmansk Region. 1: map 7. Academy of Sciences of the USSR, Moscow & Leningrad. (In Russian)	Flora of Murmansk Region (1953-1966) point distribution data	En
205	Occurrence	Thelypteris phegopteris (L.) Sloss.	Thelypteris phegopteris (L.) Sloss.	species	Thelypteris	phegopteris	Thelypteridaceae	1837/1953	67.668	33.581	WGS 84	5000	Chernov, Evgeny Georgievich	RU	Murmansk Oblast	Creative Commons Attribution (CC-BY) 4.0 License	Polar-Alpine Botanical Garden-Institute	KPABG	Gorodkov, B. N. (ed.) 1953: Flora of Murmansk Region. 1: map 7. Academy of Sciences of the USSR, Moscow & Leningrad. (In Russian)	Flora of Murmansk Region (1953-1966) point distribution data	En
206	Occurrence	Thelypteris phegopteris (L.) Sloss.	Thelypteris phegopteris (L.) Sloss.	species	Thelypteris	phegopteris	Thelypteridaceae	1837/1953	67.571	33.918	WGS 84	5000	Chernov, Evgeny Georgievich	RU	Murmansk Oblast	Creative Commons Attribution (CC-BY) 4.0 License	Polar-Alpine Botanical Garden-Institute	KPABG	Gorodkov, B. N. (ed.) 1953: Flora of Murmansk Region. 1: map 7. Academy of Sciences of the USSR, Moscow & Leningrad. (In Russian)	Flora of Murmansk Region (1953-1966) point distribution data	En
207	Occurrence	Thelypteris phegopteris (L.) Sloss.	Thelypteris phegopteris (L.) Sloss.	species	Thelypteris	phegopteris	Thelypteridaceae	1837/1953	67.616	33.477	WGS 84	5000	Chernov, Evgeny Georgievich	RU	Murmansk Oblast	Creative Commons Attribution (CC-BY) 4.0 License	Polar-Alpine Botanical Garden-Institute	KPABG	Gorodkov, B. N. (ed.) 1953: Flora of Murmansk Region. 1: map 7. Academy of Sciences of the USSR, Moscow & Leningrad. (In Russian)	Flora of Murmansk Region (1953-1966) point distribution data	En
208	Occurrence	Thelypteris phegopteris (L.) Sloss.	Thelypteris phegopteris (L.) Sloss.	species	Thelypteris	phegopteris	Thelypteridaceae	1837/1953	67.66	33.35	WGS 84	5000	Chernov, Evgeny Georgievich	RU	Murmansk Oblast	Creative Commons Attribution (CC-BY) 4.0 License	Polar-Alpine Botanical Garden-Institute	KPABG	Gorodkov, B. N. (ed.) 1953: Flora of Murmansk Region. 1: map 7. Academy of Sciences of the USSR, Moscow & Leningrad. (In Russian)	Flora of Murmansk Region (1953-1966) point distribution data	En
209	Occurrence	Thelypteris phegopteris (L.) Sloss.	Thelypteris phegopteris (L.) Sloss.	species	Thelypteris	phegopteris	Thelypteridaceae	1837/1953	67.656	32.851	WGS 84	5000	Chernov, Evgeny Georgievich	RU	Murmansk Oblast	Creative Commons Attribution (CC-BY) 4.0 License	Polar-Alpine Botanical Garden-Institute	KPABG	Gorodkov, B. N. (ed.) 1953: Flora of Murmansk Region. 1: map 7. Academy of Sciences of the USSR, Moscow & Leningrad. (In Russian)	Flora of Murmansk Region (1953-1966) point distribution data	En
210	Occurrence	Thelypteris phegopteris (L.) Sloss.	Thelypteris phegopteris (L.) Sloss.	species	Thelypteris	phegopteris	Thelypteridaceae	1837/1953	67.522	32.421	WGS 84	5000	Chernov, Evgeny Georgievich	RU	Murmansk Oblast	Creative Commons Attribution (CC-BY) 4.0 License	Polar-Alpine Botanical Garden-Institute	KPABG	Gorodkov, B. N. (ed.) 1953: Flora of Murmansk Region. 1: map 7. Academy of Sciences of the USSR, Moscow & Leningrad. (In Russian)	Flora of Murmansk Region (1953-1966) point distribution data	En
211	Occurrence	Thelypteris phegopteris (L.) Sloss.	Thelypteris phegopteris (L.) Sloss.	species	Thelypteris	phegopteris	Thelypteridaceae	1837/1953	67.39	33.898	WGS 84	5000	Chernov, Evgeny Georgievich	RU	Murmansk Oblast	Creative Commons Attribution (CC-BY) 4.0 License	Polar-Alpine Botanical Garden-Institute	KPABG	Gorodkov, B. N. (ed.) 1953: Flora of Murmansk Region. 1: map 7. Academy of Sciences of the USSR, Moscow & Leningrad. (In Russian)	Flora of Murmansk Region (1953-1966) point distribution data	En
212	Occurrence	Thelypteris phegopteris (L.) Sloss.	Thelypteris phegopteris (L.) Sloss.	species	Thelypteris	phegopteris	Thelypteridaceae	1837/1953	67.398	32.681	WGS 84	5000	Chernov, Evgeny Georgievich	RU	Murmansk Oblast	Creative Commons Attribution (CC-BY) 4.0 License	Polar-Alpine Botanical Garden-Institute	KPABG	Gorodkov, B. N. (ed.) 1953: Flora of Murmansk Region. 1: map 7. Academy of Sciences of the USSR, Moscow & Leningrad. (In Russian)	Flora of Murmansk Region (1953-1966) point distribution data	En
213	Occurrence	Thelypteris phegopteris (L.) Sloss.	Thelypteris phegopteris (L.) Sloss.	species	Thelypteris	phegopteris	Thelypteridaceae	1837/1953	67.276	32.65	WGS 84	5000	Chernov, Evgeny Georgievich	RU	Murmansk Oblast	Creative Commons Attribution (CC-BY) 4.0 License	Polar-Alpine Botanical Garden-Institute	KPABG	Gorodkov, B. N. (ed.) 1953: Flora of Murmansk Region. 1: map 7. Academy of Sciences of the USSR, Moscow & Leningrad. (In Russian)	Flora of Murmansk Region (1953-1966) point distribution data	En
214	Occurrence	Thelypteris phegopteris (L.) Sloss.	Thelypteris phegopteris (L.) Sloss.	species	Thelypteris	phegopteris	Thelypteridaceae	1837/1953	67.235	32.452	WGS 84	5000	Chernov, Evgeny Georgievich	RU	Murmansk Oblast	Creative Commons Attribution (CC-BY) 4.0 License	Polar-Alpine Botanical Garden-Institute	KPABG	Gorodkov, B. N. (ed.) 1953: Flora of Murmansk Region. 1: map 7. Academy of Sciences of the USSR, Moscow & Leningrad. (In Russian)	Flora of Murmansk Region (1953-1966) point distribution data	En
215	Occurrence	Thelypteris phegopteris (L.) Sloss.	Thelypteris phegopteris (L.) Sloss.	species	Thelypteris	phegopteris	Thelypteridaceae	1837/1953	67.16	32.642	WGS 84	5000	Chernov, Evgeny Georgievich	RU	Murmansk Oblast	Creative Commons Attribution (CC-BY) 4.0 License	Polar-Alpine Botanical Garden-Institute	KPABG	Gorodkov, B. N. (ed.) 1953: Flora of Murmansk Region. 1: map 7. Academy of Sciences of the USSR, Moscow & Leningrad. (In Russian)	Flora of Murmansk Region (1953-1966) point distribution data	En
216	Occurrence	Thelypteris phegopteris (L.) Sloss.	Thelypteris phegopteris (L.) Sloss.	species	Thelypteris	phegopteris	Thelypteridaceae	1837/1953	67.176	32.497	WGS 84	5000	Chernov, Evgeny Georgievich	RU	Murmansk Oblast	Creative Commons Attribution (CC-BY) 4.0 License	Polar-Alpine Botanical Garden-Institute	KPABG	Gorodkov, B. N. (ed.) 1953: Flora of Murmansk Region. 1: map 7. Academy of Sciences of the USSR, Moscow & Leningrad. (In Russian)	Flora of Murmansk Region (1953-1966) point distribution data	En
217	Occurrence	Gymnocarpium dryopteris (L.) Newm.	Gymnocarpium dryopteris (L.) Newm.	species	Gymnocarpium	dryopteris	Cystopteridaceae	1837/1953	67.096	41.236	WGS 84	5000	Chernov, Evgeny Georgievich	RU	Murmansk Oblast	Creative Commons Attribution (CC-BY) 4.0 License	Polar-Alpine Botanical Garden-Institute	KPABG	Gorodkov, B. N. (ed.) 1953: Flora of Murmansk Region. 1: map 8. Academy of Sciences of the USSR, Moscow & Leningrad. (In Russian)	Flora of Murmansk Region (1953-1966) point distribution data	En
218	Occurrence	Gymnocarpium dryopteris (L.) Newm.	Gymnocarpium dryopteris (L.) Newm.	species	Gymnocarpium	dryopteris	Cystopteridaceae	1837/1953	67.088	41.044	WGS 84	5000	Chernov, Evgeny Georgievich	RU	Murmansk Oblast	Creative Commons Attribution (CC-BY) 4.0 License	Polar-Alpine Botanical Garden-Institute	KPABG	Gorodkov, B. N. (ed.) 1953: Flora of Murmansk Region. 1: map 8. Academy of Sciences of the USSR, Moscow & Leningrad. (In Russian)	Flora of Murmansk Region (1953-1966) point distribution data	En
219	Occurrence	Gymnocarpium dryopteris (L.) Newm.	Gymnocarpium dryopteris (L.) Newm.	species	Gymnocarpium	dryopteris	Cystopteridaceae	1837/1953	67.032	41.044	WGS 84	5000	Chernov, Evgeny Georgievich	RU	Murmansk Oblast	Creative Commons Attribution (CC-BY) 4.0 License	Polar-Alpine Botanical Garden-Institute	KPABG	Gorodkov, B. N. (ed.) 1953: Flora of Murmansk Region. 1: map 8. Academy of Sciences of the USSR, Moscow & Leningrad. (In Russian)	Flora of Murmansk Region (1953-1966) point distribution data	En
220	Occurrence	Gymnocarpium dryopteris (L.) Newm.	Gymnocarpium dryopteris (L.) Newm.	species	Gymnocarpium	dryopteris	Cystopteridaceae	1837/1953	67.899	38.523	WGS 84	5000	Chernov, Evgeny Georgievich	RU	Murmansk Oblast	Creative Commons Attribution (CC-BY) 4.0 License	Polar-Alpine Botanical Garden-Institute	KPABG	Gorodkov, B. N. (ed.) 1953: Flora of Murmansk Region. 1: map 8. Academy of Sciences of the USSR, Moscow & Leningrad. (In Russian)	Flora of Murmansk Region (1953-1966) point distribution data	En
221	Occurrence	Gymnocarpium dryopteris (L.) Newm.	Gymnocarpium dryopteris (L.) Newm.	species	Gymnocarpium	dryopteris	Cystopteridaceae	1837/1953	67.976	39.605	WGS 84	5000	Chernov, Evgeny Georgievich	RU	Murmansk Oblast	Creative Commons Attribution (CC-BY) 4.0 License	Polar-Alpine Botanical Garden-Institute	KPABG	Gorodkov, B. N. (ed.) 1953: Flora of Murmansk Region. 1: map 8. Academy of Sciences of the USSR, Moscow & Leningrad. (In Russian)	Flora of Murmansk Region (1953-1966) point distribution data	En
222	Occurrence	Gymnocarpium dryopteris (L.) Newm.	Gymnocarpium dryopteris (L.) Newm.	species	Gymnocarpium	dryopteris	Cystopteridaceae	1837/1953	66.634	38.229	WGS 84	5000	Chernov, Evgeny Georgievich	RU	Murmansk Oblast	Creative Commons Attribution (CC-BY) 4.0 License	Polar-Alpine Botanical Garden-Institute	KPABG	Gorodkov, B. N. (ed.) 1953: Flora of Murmansk Region. 1: map 8. Academy of Sciences of the USSR, Moscow & Leningrad. (In Russian)	Flora of Murmansk Region (1953-1966) point distribution data	En
223	Occurrence	Gymnocarpium dryopteris (L.) Newm.	Gymnocarpium dryopteris (L.) Newm.	species	Gymnocarpium	dryopteris	Cystopteridaceae	1837/1953	66.206	39.728	WGS 84	5000	Chernov, Evgeny Georgievich	RU	Murmansk Oblast	Creative Commons Attribution (CC-BY) 4.0 License	Polar-Alpine Botanical Garden-Institute	KPABG	Gorodkov, B. N. (ed.) 1953: Flora of Murmansk Region. 1: map 8. Academy of Sciences of the USSR, Moscow & Leningrad. (In Russian)	Flora of Murmansk Region (1953-1966) point distribution data	En
224	Occurrence	Gymnocarpium dryopteris (L.) Newm.	Gymnocarpium dryopteris (L.) Newm.	species	Gymnocarpium	dryopteris	Cystopteridaceae	1837/1953	66.076	38.089	WGS 84	5000	Chernov, Evgeny Georgievich	RU	Murmansk Oblast	Creative Commons Attribution (CC-BY) 4.0 License	Polar-Alpine Botanical Garden-Institute	KPABG	Gorodkov, B. N. (ed.) 1953: Flora of Murmansk Region. 1: map 8. Academy of Sciences of the USSR, Moscow & Leningrad. (In Russian)	Flora of Murmansk Region (1953-1966) point distribution data	En
225	Occurrence	Gymnocarpium dryopteris (L.) Newm.	Gymnocarpium dryopteris (L.) Newm.	species	Gymnocarpium	dryopteris	Cystopteridaceae	1837/1953	69.112	35.977	WGS 84	5000	Chernov, Evgeny Georgievich	RU	Murmansk Oblast	Creative Commons Attribution (CC-BY) 4.0 License	Polar-Alpine Botanical Garden-Institute	KPABG	Gorodkov, B. N. (ed.) 1953: Flora of Murmansk Region. 1: map 8. Academy of Sciences of the USSR, Moscow & Leningrad. (In Russian)	Flora of Murmansk Region (1953-1966) point distribution data	En
226	Occurrence	Gymnocarpium dryopteris (L.) Newm.	Gymnocarpium dryopteris (L.) Newm.	species	Gymnocarpium	dryopteris	Cystopteridaceae	1837/1953	69.157	35.262	WGS 84	5000	Chernov, Evgeny Georgievich	RU	Murmansk Oblast	Creative Commons Attribution (CC-BY) 4.0 License	Polar-Alpine Botanical Garden-Institute	KPABG	Gorodkov, B. N. (ed.) 1953: Flora of Murmansk Region. 1: map 8. Academy of Sciences of the USSR, Moscow & Leningrad. (In Russian)	Flora of Murmansk Region (1953-1966) point distribution data	En
227	Occurrence	Gymnocarpium dryopteris (L.) Newm.	Gymnocarpium dryopteris (L.) Newm.	species	Gymnocarpium	dryopteris	Cystopteridaceae	1837/1953	67.553	37.662	WGS 84	5000	Chernov, Evgeny Georgievich	RU	Murmansk Oblast	Creative Commons Attribution (CC-BY) 4.0 License	Polar-Alpine Botanical Garden-Institute	KPABG	Gorodkov, B. N. (ed.) 1953: Flora of Murmansk Region. 1: map 8. Academy of Sciences of the USSR, Moscow & Leningrad. (In Russian)	Flora of Murmansk Region (1953-1966) point distribution data	En
228	Occurrence	Gymnocarpium dryopteris (L.) Newm.	Gymnocarpium dryopteris (L.) Newm.	species	Gymnocarpium	dryopteris	Cystopteridaceae	1837/1953	67.469	36.304	WGS 84	5000	Chernov, Evgeny Georgievich	RU	Murmansk Oblast	Creative Commons Attribution (CC-BY) 4.0 License	Polar-Alpine Botanical Garden-Institute	KPABG	Gorodkov, B. N. (ed.) 1953: Flora of Murmansk Region. 1: map 8. Academy of Sciences of the USSR, Moscow & Leningrad. (In Russian)	Flora of Murmansk Region (1953-1966) point distribution data	En
229	Occurrence	Gymnocarpium dryopteris (L.) Newm.	Gymnocarpium dryopteris (L.) Newm.	species	Gymnocarpium	dryopteris	Cystopteridaceae	1837/1953	67.44	36.63	WGS 84	5000	Chernov, Evgeny Georgievich	RU	Murmansk Oblast	Creative Commons Attribution (CC-BY) 4.0 License	Polar-Alpine Botanical Garden-Institute	KPABG	Gorodkov, B. N. (ed.) 1953: Flora of Murmansk Region. 1: map 8. Academy of Sciences of the USSR, Moscow & Leningrad. (In Russian)	Flora of Murmansk Region (1953-1966) point distribution data	En
230	Occurrence	Gymnocarpium dryopteris (L.) Newm.	Gymnocarpium dryopteris (L.) Newm.	species	Gymnocarpium	dryopteris	Cystopteridaceae	1837/1953	67.477	36.498	WGS 84	5000	Chernov, Evgeny Georgievich	RU	Murmansk Oblast	Creative Commons Attribution (CC-BY) 4.0 License	Polar-Alpine Botanical Garden-Institute	KPABG	Gorodkov, B. N. (ed.) 1953: Flora of Murmansk Region. 1: map 8. Academy of Sciences of the USSR, Moscow & Leningrad. (In Russian)	Flora of Murmansk Region (1953-1966) point distribution data	En
231	Occurrence	Gymnocarpium dryopteris (L.) Newm.	Gymnocarpium dryopteris (L.) Newm.	species	Gymnocarpium	dryopteris	Cystopteridaceae	1837/1953	67.376	37.253	WGS 84	5000	Chernov, Evgeny Georgievich	RU	Murmansk Oblast	Creative Commons Attribution (CC-BY) 4.0 License	Polar-Alpine Botanical Garden-Institute	KPABG	Gorodkov, B. N. (ed.) 1953: Flora of Murmansk Region. 1: map 8. Academy of Sciences of the USSR, Moscow & Leningrad. (In Russian)	Flora of Murmansk Region (1953-1966) point distribution data	En
232	Occurrence	Gymnocarpium dryopteris (L.) Newm.	Gymnocarpium dryopteris (L.) Newm.	species	Gymnocarpium	dryopteris	Cystopteridaceae	1837/1953	67.278	37.308	WGS 84	5000	Chernov, Evgeny Georgievich	RU	Murmansk Oblast	Creative Commons Attribution (CC-BY) 4.0 License	Polar-Alpine Botanical Garden-Institute	KPABG	Gorodkov, B. N. (ed.) 1953: Flora of Murmansk Region. 1: map 8. Academy of Sciences of the USSR, Moscow & Leningrad. (In Russian)	Flora of Murmansk Region (1953-1966) point distribution data	En
233	Occurrence	Gymnocarpium dryopteris (L.) Newm.	Gymnocarpium dryopteris (L.) Newm.	species	Gymnocarpium	dryopteris	Cystopteridaceae	1837/1953	66.959	37.279	WGS 84	5000	Chernov, Evgeny Georgievich	RU	Murmansk Oblast	Creative Commons Attribution (CC-BY) 4.0 License	Polar-Alpine Botanical Garden-Institute	KPABG	Gorodkov, B. N. (ed.) 1953: Flora of Murmansk Region. 1: map 8. Academy of Sciences of the USSR, Moscow & Leningrad. (In Russian)	Flora of Murmansk Region (1953-1966) point distribution data	En
234	Occurrence	Gymnocarpium dryopteris (L.) Newm.	Gymnocarpium dryopteris (L.) Newm.	species	Gymnocarpium	dryopteris	Cystopteridaceae	1837/1953	66.895	36.097	WGS 84	5000	Chernov, Evgeny Georgievich	RU	Murmansk Oblast	Creative Commons Attribution (CC-BY) 4.0 License	Polar-Alpine Botanical Garden-Institute	KPABG	Gorodkov, B. N. (ed.) 1953: Flora of Murmansk Region. 1: map 8. Academy of Sciences of the USSR, Moscow & Leningrad. (In Russian)	Flora of Murmansk Region (1953-1966) point distribution data	En
235	Occurrence	Gymnocarpium dryopteris (L.) Newm.	Gymnocarpium dryopteris (L.) Newm.	species	Gymnocarpium	dryopteris	Cystopteridaceae	1837/1953	67.892	35.057	WGS 84	5000	Chernov, Evgeny Georgievich	RU	Murmansk Oblast	Creative Commons Attribution (CC-BY) 4.0 License	Polar-Alpine Botanical Garden-Institute	KPABG	Gorodkov, B. N. (ed.) 1953: Flora of Murmansk Region. 1: map 8. Academy of Sciences of the USSR, Moscow & Leningrad. (In Russian)	Flora of Murmansk Region (1953-1966) point distribution data	En
236	Occurrence	Gymnocarpium dryopteris (L.) Newm.	Gymnocarpium dryopteris (L.) Newm.	species	Gymnocarpium	dryopteris	Cystopteridaceae	1837/1953	67.859	34.395	WGS 84	5000	Chernov, Evgeny Georgievich	RU	Murmansk Oblast	Creative Commons Attribution (CC-BY) 4.0 License	Polar-Alpine Botanical Garden-Institute	KPABG	Gorodkov, B. N. (ed.) 1953: Flora of Murmansk Region. 1: map 8. Academy of Sciences of the USSR, Moscow & Leningrad. (In Russian)	Flora of Murmansk Region (1953-1966) point distribution data	En
237	Occurrence	Gymnocarpium dryopteris (L.) Newm.	Gymnocarpium dryopteris (L.) Newm.	species	Gymnocarpium	dryopteris	Cystopteridaceae	1837/1953	67.804	34.424	WGS 84	5000	Chernov, Evgeny Georgievich	RU	Murmansk Oblast	Creative Commons Attribution (CC-BY) 4.0 License	Polar-Alpine Botanical Garden-Institute	KPABG	Gorodkov, B. N. (ed.) 1953: Flora of Murmansk Region. 1: map 8. Academy of Sciences of the USSR, Moscow & Leningrad. (In Russian)	Flora of Murmansk Region (1953-1966) point distribution data	En
238	Occurrence	Gymnocarpium dryopteris (L.) Newm.	Gymnocarpium dryopteris (L.) Newm.	species	Gymnocarpium	dryopteris	Cystopteridaceae	1837/1953	67.509	34.637	WGS 84	5000	Chernov, Evgeny Georgievich	RU	Murmansk Oblast	Creative Commons Attribution (CC-BY) 4.0 License	Polar-Alpine Botanical Garden-Institute	KPABG	Gorodkov, B. N. (ed.) 1953: Flora of Murmansk Region. 1: map 8. Academy of Sciences of the USSR, Moscow & Leningrad. (In Russian)	Flora of Murmansk Region (1953-1966) point distribution data	En
239	Occurrence	Gymnocarpium dryopteris (L.) Newm.	Gymnocarpium dryopteris (L.) Newm.	species	Gymnocarpium	dryopteris	Cystopteridaceae	1837/1953	67.45	34.785	WGS 84	5000	Chernov, Evgeny Georgievich	RU	Murmansk Oblast	Creative Commons Attribution (CC-BY) 4.0 License	Polar-Alpine Botanical Garden-Institute	KPABG	Gorodkov, B. N. (ed.) 1953: Flora of Murmansk Region. 1: map 8. Academy of Sciences of the USSR, Moscow & Leningrad. (In Russian)	Flora of Murmansk Region (1953-1966) point distribution data	En
240	Occurrence	Gymnocarpium dryopteris (L.) Newm.	Gymnocarpium dryopteris (L.) Newm.	species	Gymnocarpium	dryopteris	Cystopteridaceae	1837/1953	67.361	34.177	WGS 84	5000	Chernov, Evgeny Georgievich	RU	Murmansk Oblast	Creative Commons Attribution (CC-BY) 4.0 License	Polar-Alpine Botanical Garden-Institute	KPABG	Gorodkov, B. N. (ed.) 1953: Flora of Murmansk Region. 1: map 8. Academy of Sciences of the USSR, Moscow & Leningrad. (In Russian)	Flora of Murmansk Region (1953-1966) point distribution data	En
241	Occurrence	Gymnocarpium dryopteris (L.) Newm.	Gymnocarpium dryopteris (L.) Newm.	species	Gymnocarpium	dryopteris	Cystopteridaceae	1837/1953	66.711	34.003	WGS 84	5000	Chernov, Evgeny Georgievich	RU	Murmansk Oblast	Creative Commons Attribution (CC-BY) 4.0 License	Polar-Alpine Botanical Garden-Institute	KPABG	Gorodkov, B. N. (ed.) 1953: Flora of Murmansk Region. 1: map 8. Academy of Sciences of the USSR, Moscow & Leningrad. (In Russian)	Flora of Murmansk Region (1953-1966) point distribution data	En
242	Occurrence	Gymnocarpium dryopteris (L.) Newm.	Gymnocarpium dryopteris (L.) Newm.	species	Gymnocarpium	dryopteris	Cystopteridaceae	1837/1953	69.545	32.086	WGS 84	5000	Chernov, Evgeny Georgievich	RU	Murmansk Oblast	Creative Commons Attribution (CC-BY) 4.0 License	Polar-Alpine Botanical Garden-Institute	KPABG	Gorodkov, B. N. (ed.) 1953: Flora of Murmansk Region. 1: map 8. Academy of Sciences of the USSR, Moscow & Leningrad. (In Russian)	Flora of Murmansk Region (1953-1966) point distribution data	En
243	Occurrence	Gymnocarpium dryopteris (L.) Newm.	Gymnocarpium dryopteris (L.) Newm.	species	Gymnocarpium	dryopteris	Cystopteridaceae	1837/1953	69.652	32.559	WGS 84	5000	Chernov, Evgeny Georgievich	RU	Murmansk Oblast	Creative Commons Attribution (CC-BY) 4.0 License	Polar-Alpine Botanical Garden-Institute	KPABG	Gorodkov, B. N. (ed.) 1953: Flora of Murmansk Region. 1: map 8. Academy of Sciences of the USSR, Moscow & Leningrad. (In Russian)	Flora of Murmansk Region (1953-1966) point distribution data	En
244	Occurrence	Gymnocarpium dryopteris (L.) Newm.	Gymnocarpium dryopteris (L.) Newm.	species	Gymnocarpium	dryopteris	Cystopteridaceae	1837/1953	69.595	32.979	WGS 84	5000	Chernov, Evgeny Georgievich	RU	Murmansk Oblast	Creative Commons Attribution (CC-BY) 4.0 License	Polar-Alpine Botanical Garden-Institute	KPABG	Gorodkov, B. N. (ed.) 1953: Flora of Murmansk Region. 1: map 8. Academy of Sciences of the USSR, Moscow & Leningrad. (In Russian)	Flora of Murmansk Region (1953-1966) point distribution data	En
245	Occurrence	Gymnocarpium dryopteris (L.) Newm.	Gymnocarpium dryopteris (L.) Newm.	species	Gymnocarpium	dryopteris	Cystopteridaceae	1837/1953	69.314	33.372	WGS 84	5000	Chernov, Evgeny Georgievich	RU	Murmansk Oblast	Creative Commons Attribution (CC-BY) 4.0 License	Polar-Alpine Botanical Garden-Institute	KPABG	Gorodkov, B. N. (ed.) 1953: Flora of Murmansk Region. 1: map 8. Academy of Sciences of the USSR, Moscow & Leningrad. (In Russian)	Flora of Murmansk Region (1953-1966) point distribution data	En
246	Occurrence	Gymnocarpium dryopteris (L.) Newm.	Gymnocarpium dryopteris (L.) Newm.	species	Gymnocarpium	dryopteris	Cystopteridaceae	1837/1953	69.249	33.367	WGS 84	5000	Chernov, Evgeny Georgievich	RU	Murmansk Oblast	Creative Commons Attribution (CC-BY) 4.0 License	Polar-Alpine Botanical Garden-Institute	KPABG	Gorodkov, B. N. (ed.) 1953: Flora of Murmansk Region. 1: map 8. Academy of Sciences of the USSR, Moscow & Leningrad. (In Russian)	Flora of Murmansk Region (1953-1966) point distribution data	En
247	Occurrence	Gymnocarpium dryopteris (L.) Newm.	Gymnocarpium dryopteris (L.) Newm.	species	Gymnocarpium	dryopteris	Cystopteridaceae	1837/1953	69.279	33.52	WGS 84	5000	Chernov, Evgeny Georgievich	RU	Murmansk Oblast	Creative Commons Attribution (CC-BY) 4.0 License	Polar-Alpine Botanical Garden-Institute	KPABG	Gorodkov, B. N. (ed.) 1953: Flora of Murmansk Region. 1: map 8. Academy of Sciences of the USSR, Moscow & Leningrad. (In Russian)	Flora of Murmansk Region (1953-1966) point distribution data	En
248	Occurrence	Gymnocarpium dryopteris (L.) Newm.	Gymnocarpium dryopteris (L.) Newm.	species	Gymnocarpium	dryopteris	Cystopteridaceae	1837/1953	69.143	33.73	WGS 84	5000	Chernov, Evgeny Georgievich	RU	Murmansk Oblast	Creative Commons Attribution (CC-BY) 4.0 License	Polar-Alpine Botanical Garden-Institute	KPABG	Gorodkov, B. N. (ed.) 1953: Flora of Murmansk Region. 1: map 8. Academy of Sciences of the USSR, Moscow & Leningrad. (In Russian)	Flora of Murmansk Region (1953-1966) point distribution data	En
249	Occurrence	Gymnocarpium dryopteris (L.) Newm.	Gymnocarpium dryopteris (L.) Newm.	species	Gymnocarpium	dryopteris	Cystopteridaceae	1837/1953	69.053	33.261	WGS 84	5000	Chernov, Evgeny Georgievich	RU	Murmansk Oblast	Creative Commons Attribution (CC-BY) 4.0 License	Polar-Alpine Botanical Garden-Institute	KPABG	Gorodkov, B. N. (ed.) 1953: Flora of Murmansk Region. 1: map 8. Academy of Sciences of the USSR, Moscow & Leningrad. (In Russian)	Flora of Murmansk Region (1953-1966) point distribution data	En
250	Occurrence	Gymnocarpium dryopteris (L.) Newm.	Gymnocarpium dryopteris (L.) Newm.	species	Gymnocarpium	dryopteris	Cystopteridaceae	1837/1953	68.856	33.4	WGS 84	5000	Chernov, Evgeny Georgievich	RU	Murmansk Oblast	Creative Commons Attribution (CC-BY) 4.0 License	Polar-Alpine Botanical Garden-Institute	KPABG	Gorodkov, B. N. (ed.) 1953: Flora of Murmansk Region. 1: map 8. Academy of Sciences of the USSR, Moscow & Leningrad. (In Russian)	Flora of Murmansk Region (1953-1966) point distribution data	En
251	Occurrence	Gymnocarpium dryopteris (L.) Newm.	Gymnocarpium dryopteris (L.) Newm.	species	Gymnocarpium	dryopteris	Cystopteridaceae	1837/1953	68.891	33.255	WGS 84	5000	Chernov, Evgeny Georgievich	RU	Murmansk Oblast	Creative Commons Attribution (CC-BY) 4.0 License	Polar-Alpine Botanical Garden-Institute	KPABG	Gorodkov, B. N. (ed.) 1953: Flora of Murmansk Region. 1: map 8. Academy of Sciences of the USSR, Moscow & Leningrad. (In Russian)	Flora of Murmansk Region (1953-1966) point distribution data	En
252	Occurrence	Gymnocarpium dryopteris (L.) Newm.	Gymnocarpium dryopteris (L.) Newm.	species	Gymnocarpium	dryopteris	Cystopteridaceae	1837/1953	68.835	33.211	WGS 84	5000	Chernov, Evgeny Georgievich	RU	Murmansk Oblast	Creative Commons Attribution (CC-BY) 4.0 License	Polar-Alpine Botanical Garden-Institute	KPABG	Gorodkov, B. N. (ed.) 1953: Flora of Murmansk Region. 1: map 8. Academy of Sciences of the USSR, Moscow & Leningrad. (In Russian)	Flora of Murmansk Region (1953-1966) point distribution data	En
253	Occurrence	Gymnocarpium dryopteris (L.) Newm.	Gymnocarpium dryopteris (L.) Newm.	species	Gymnocarpium	dryopteris	Cystopteridaceae	1837/1953	68.827	33.007	WGS 84	5000	Chernov, Evgeny Georgievich	RU	Murmansk Oblast	Creative Commons Attribution (CC-BY) 4.0 License	Polar-Alpine Botanical Garden-Institute	KPABG	Gorodkov, B. N. (ed.) 1953: Flora of Murmansk Region. 1: map 8. Academy of Sciences of the USSR, Moscow & Leningrad. (In Russian)	Flora of Murmansk Region (1953-1966) point distribution data	En
254	Occurrence	Gymnocarpium dryopteris (L.) Newm.	Gymnocarpium dryopteris (L.) Newm.	species	Gymnocarpium	dryopteris	Cystopteridaceae	1837/1953	68.891	32.985	WGS 84	5000	Chernov, Evgeny Georgievich	RU	Murmansk Oblast	Creative Commons Attribution (CC-BY) 4.0 License	Polar-Alpine Botanical Garden-Institute	KPABG	Gorodkov, B. N. (ed.) 1953: Flora of Murmansk Region. 1: map 8. Academy of Sciences of the USSR, Moscow & Leningrad. (In Russian)	Flora of Murmansk Region (1953-1966) point distribution data	En
255	Occurrence	Gymnocarpium dryopteris (L.) Newm.	Gymnocarpium dryopteris (L.) Newm.	species	Gymnocarpium	dryopteris	Cystopteridaceae	1837/1953	67.956	32.798	WGS 84	5000	Chernov, Evgeny Georgievich	RU	Murmansk Oblast	Creative Commons Attribution (CC-BY) 4.0 License	Polar-Alpine Botanical Garden-Institute	KPABG	Gorodkov, B. N. (ed.) 1953: Flora of Murmansk Region. 1: map 8. Academy of Sciences of the USSR, Moscow & Leningrad. (In Russian)	Flora of Murmansk Region (1953-1966) point distribution data	En
256	Occurrence	Gymnocarpium dryopteris (L.) Newm.	Gymnocarpium dryopteris (L.) Newm.	species	Gymnocarpium	dryopteris	Cystopteridaceae	1837/1953	67.907	32.916	WGS 84	5000	Chernov, Evgeny Georgievich	RU	Murmansk Oblast	Creative Commons Attribution (CC-BY) 4.0 License	Polar-Alpine Botanical Garden-Institute	KPABG	Gorodkov, B. N. (ed.) 1953: Flora of Murmansk Region. 1: map 8. Academy of Sciences of the USSR, Moscow & Leningrad. (In Russian)	Flora of Murmansk Region (1953-1966) point distribution data	En
257	Occurrence	Gymnocarpium dryopteris (L.) Newm.	Gymnocarpium dryopteris (L.) Newm.	species	Gymnocarpium	dryopteris	Cystopteridaceae	1837/1953	67.801	32.452	WGS 84	5000	Chernov, Evgeny Georgievich	RU	Murmansk Oblast	Creative Commons Attribution (CC-BY) 4.0 License	Polar-Alpine Botanical Garden-Institute	KPABG	Gorodkov, B. N. (ed.) 1953: Flora of Murmansk Region. 1: map 8. Academy of Sciences of the USSR, Moscow & Leningrad. (In Russian)	Flora of Murmansk Region (1953-1966) point distribution data	En
258	Occurrence	Gymnocarpium dryopteris (L.) Newm.	Gymnocarpium dryopteris (L.) Newm.	species	Gymnocarpium	dryopteris	Cystopteridaceae	1837/1953	67.714	32.514	WGS 84	5000	Chernov, Evgeny Georgievich	RU	Murmansk Oblast	Creative Commons Attribution (CC-BY) 4.0 License	Polar-Alpine Botanical Garden-Institute	KPABG	Gorodkov, B. N. (ed.) 1953: Flora of Murmansk Region. 1: map 8. Academy of Sciences of the USSR, Moscow & Leningrad. (In Russian)	Flora of Murmansk Region (1953-1966) point distribution data	En
259	Occurrence	Gymnocarpium dryopteris (L.) Newm.	Gymnocarpium dryopteris (L.) Newm.	species	Gymnocarpium	dryopteris	Cystopteridaceae	1837/1953	67.856	33.733	WGS 84	5000	Chernov, Evgeny Georgievich	RU	Murmansk Oblast	Creative Commons Attribution (CC-BY) 4.0 License	Polar-Alpine Botanical Garden-Institute	KPABG	Gorodkov, B. N. (ed.) 1953: Flora of Murmansk Region. 1: map 8. Academy of Sciences of the USSR, Moscow & Leningrad. (In Russian)	Flora of Murmansk Region (1953-1966) point distribution data	En
260	Occurrence	Gymnocarpium dryopteris (L.) Newm.	Gymnocarpium dryopteris (L.) Newm.	species	Gymnocarpium	dryopteris	Cystopteridaceae	1837/1953	67.761	33.265	WGS 84	5000	Chernov, Evgeny Georgievich	RU	Murmansk Oblast	Creative Commons Attribution (CC-BY) 4.0 License	Polar-Alpine Botanical Garden-Institute	KPABG	Gorodkov, B. N. (ed.) 1953: Flora of Murmansk Region. 1: map 8. Academy of Sciences of the USSR, Moscow & Leningrad. (In Russian)	Flora of Murmansk Region (1953-1966) point distribution data	En
261	Occurrence	Gymnocarpium dryopteris (L.) Newm.	Gymnocarpium dryopteris (L.) Newm.	species	Gymnocarpium	dryopteris	Cystopteridaceae	1837/1953	67.676	32.934	WGS 84	5000	Chernov, Evgeny Georgievich	RU	Murmansk Oblast	Creative Commons Attribution (CC-BY) 4.0 License	Polar-Alpine Botanical Garden-Institute	KPABG	Gorodkov, B. N. (ed.) 1953: Flora of Murmansk Region. 1: map 8. Academy of Sciences of the USSR, Moscow & Leningrad. (In Russian)	Flora of Murmansk Region (1953-1966) point distribution data	En
262	Occurrence	Gymnocarpium dryopteris (L.) Newm.	Gymnocarpium dryopteris (L.) Newm.	species	Gymnocarpium	dryopteris	Cystopteridaceae	1837/1953	67.509	32.484	WGS 84	5000	Chernov, Evgeny Georgievich	RU	Murmansk Oblast	Creative Commons Attribution (CC-BY) 4.0 License	Polar-Alpine Botanical Garden-Institute	KPABG	Gorodkov, B. N. (ed.) 1953: Flora of Murmansk Region. 1: map 8. Academy of Sciences of the USSR, Moscow & Leningrad. (In Russian)	Flora of Murmansk Region (1953-1966) point distribution data	En
263	Occurrence	Gymnocarpium dryopteris (L.) Newm.	Gymnocarpium dryopteris (L.) Newm.	species	Gymnocarpium	dryopteris	Cystopteridaceae	1837/1953	67.519	31.076	WGS 84	5000	Chernov, Evgeny Georgievich	RU	Murmansk Oblast	Creative Commons Attribution (CC-BY) 4.0 License	Polar-Alpine Botanical Garden-Institute	KPABG	Gorodkov, B. N. (ed.) 1953: Flora of Murmansk Region. 1: map 8. Academy of Sciences of the USSR, Moscow & Leningrad. (In Russian)	Flora of Murmansk Region (1953-1966) point distribution data	En
264	Occurrence	Gymnocarpium dryopteris (L.) Newm.	Gymnocarpium dryopteris (L.) Newm.	species	Gymnocarpium	dryopteris	Cystopteridaceae	1837/1953	67.701	33.894	WGS 84	5000	Chernov, Evgeny Georgievich	RU	Murmansk Oblast	Creative Commons Attribution (CC-BY) 4.0 License	Polar-Alpine Botanical Garden-Institute	KPABG	Gorodkov, B. N. (ed.) 1953: Flora of Murmansk Region. 1: map 8. Academy of Sciences of the USSR, Moscow & Leningrad. (In Russian)	Flora of Murmansk Region (1953-1966) point distribution data	En
265	Occurrence	Gymnocarpium dryopteris (L.) Newm.	Gymnocarpium dryopteris (L.) Newm.	species	Gymnocarpium	dryopteris	Cystopteridaceae	1837/1953	67.722	33.746	WGS 84	5000	Chernov, Evgeny Georgievich	RU	Murmansk Oblast	Creative Commons Attribution (CC-BY) 4.0 License	Polar-Alpine Botanical Garden-Institute	KPABG	Gorodkov, B. N. (ed.) 1953: Flora of Murmansk Region. 1: map 8. Academy of Sciences of the USSR, Moscow & Leningrad. (In Russian)	Flora of Murmansk Region (1953-1966) point distribution data	En
266	Occurrence	Gymnocarpium dryopteris (L.) Newm.	Gymnocarpium dryopteris (L.) Newm.	species	Gymnocarpium	dryopteris	Cystopteridaceae	1837/1953	67.729	33.611	WGS 84	5000	Chernov, Evgeny Georgievich	RU	Murmansk Oblast	Creative Commons Attribution (CC-BY) 4.0 License	Polar-Alpine Botanical Garden-Institute	KPABG	Gorodkov, B. N. (ed.) 1953: Flora of Murmansk Region. 1: map 8. Academy of Sciences of the USSR, Moscow & Leningrad. (In Russian)	Flora of Murmansk Region (1953-1966) point distribution data	En
267	Occurrence	Gymnocarpium dryopteris (L.) Newm.	Gymnocarpium dryopteris (L.) Newm.	species	Gymnocarpium	dryopteris	Cystopteridaceae	1837/1953	67.678	33.604	WGS 84	5000	Chernov, Evgeny Georgievich	RU	Murmansk Oblast	Creative Commons Attribution (CC-BY) 4.0 License	Polar-Alpine Botanical Garden-Institute	KPABG	Gorodkov, B. N. (ed.) 1953: Flora of Murmansk Region. 1: map 8. Academy of Sciences of the USSR, Moscow & Leningrad. (In Russian)	Flora of Murmansk Region (1953-1966) point distribution data	En
268	Occurrence	Gymnocarpium dryopteris (L.) Newm.	Gymnocarpium dryopteris (L.) Newm.	species	Gymnocarpium	dryopteris	Cystopteridaceae	1837/1953	67.689	33.408	WGS 84	5000	Chernov, Evgeny Georgievich	RU	Murmansk Oblast	Creative Commons Attribution (CC-BY) 4.0 License	Polar-Alpine Botanical Garden-Institute	KPABG	Gorodkov, B. N. (ed.) 1953: Flora of Murmansk Region. 1: map 8. Academy of Sciences of the USSR, Moscow & Leningrad. (In Russian)	Flora of Murmansk Region (1953-1966) point distribution data	En
269	Occurrence	Gymnocarpium dryopteris (L.) Newm.	Gymnocarpium dryopteris (L.) Newm.	species	Gymnocarpium	dryopteris	Cystopteridaceae	1837/1953	67.672	33.239	WGS 84	5000	Chernov, Evgeny Georgievich	RU	Murmansk Oblast	Creative Commons Attribution (CC-BY) 4.0 License	Polar-Alpine Botanical Garden-Institute	KPABG	Gorodkov, B. N. (ed.) 1953: Flora of Murmansk Region. 1: map 8. Academy of Sciences of the USSR, Moscow & Leningrad. (In Russian)	Flora of Murmansk Region (1953-1966) point distribution data	En
270	Occurrence	Gymnocarpium dryopteris (L.) Newm.	Gymnocarpium dryopteris (L.) Newm.	species	Gymnocarpium	dryopteris	Cystopteridaceae	1837/1953	67.623	33.95	WGS 84	5000	Chernov, Evgeny Georgievich	RU	Murmansk Oblast	Creative Commons Attribution (CC-BY) 4.0 License	Polar-Alpine Botanical Garden-Institute	KPABG	Gorodkov, B. N. (ed.) 1953: Flora of Murmansk Region. 1: map 8. Academy of Sciences of the USSR, Moscow & Leningrad. (In Russian)	Flora of Murmansk Region (1953-1966) point distribution data	En
271	Occurrence	Gymnocarpium dryopteris (L.) Newm.	Gymnocarpium dryopteris (L.) Newm.	species	Gymnocarpium	dryopteris	Cystopteridaceae	1837/1953	67.606	33.417	WGS 84	5000	Chernov, Evgeny Georgievich	RU	Murmansk Oblast	Creative Commons Attribution (CC-BY) 4.0 License	Polar-Alpine Botanical Garden-Institute	KPABG	Gorodkov, B. N. (ed.) 1953: Flora of Murmansk Region. 1: map 8. Academy of Sciences of the USSR, Moscow & Leningrad. (In Russian)	Flora of Murmansk Region (1953-1966) point distribution data	En
272	Occurrence	Gymnocarpium dryopteris (L.) Newm.	Gymnocarpium dryopteris (L.) Newm.	species	Gymnocarpium	dryopteris	Cystopteridaceae	1837/1953	67.368	33.936	WGS 84	5000	Chernov, Evgeny Georgievich	RU	Murmansk Oblast	Creative Commons Attribution (CC-BY) 4.0 License	Polar-Alpine Botanical Garden-Institute	KPABG	Gorodkov, B. N. (ed.) 1953: Flora of Murmansk Region. 1: map 8. Academy of Sciences of the USSR, Moscow & Leningrad. (In Russian)	Flora of Murmansk Region (1953-1966) point distribution data	En
273	Occurrence	Gymnocarpium dryopteris (L.) Newm.	Gymnocarpium dryopteris (L.) Newm.	species	Gymnocarpium	dryopteris	Cystopteridaceae	1837/1953	67.163	32.546	WGS 84	5000	Chernov, Evgeny Georgievich	RU	Murmansk Oblast	Creative Commons Attribution (CC-BY) 4.0 License	Polar-Alpine Botanical Garden-Institute	KPABG	Gorodkov, B. N. (ed.) 1953: Flora of Murmansk Region. 1: map 8. Academy of Sciences of the USSR, Moscow & Leningrad. (In Russian)	Flora of Murmansk Region (1953-1966) point distribution data	En
274	Occurrence	Gymnocarpium dryopteris (L.) Newm.	Gymnocarpium dryopteris (L.) Newm.	species	Gymnocarpium	dryopteris	Cystopteridaceae	1837/1953	67.051	32.301	WGS 84	5000	Chernov, Evgeny Georgievich	RU	Murmansk Oblast	Creative Commons Attribution (CC-BY) 4.0 License	Polar-Alpine Botanical Garden-Institute	KPABG	Gorodkov, B. N. (ed.) 1953: Flora of Murmansk Region. 1: map 8. Academy of Sciences of the USSR, Moscow & Leningrad. (In Russian)	Flora of Murmansk Region (1953-1966) point distribution data	En
275	Occurrence	Gymnocarpium dryopteris (L.) Newm.	Gymnocarpium dryopteris (L.) Newm.	species	Gymnocarpium	dryopteris	Cystopteridaceae	1837/1953	66.851	32.284	WGS 84	5000	Chernov, Evgeny Georgievich	RU	Murmansk Oblast	Creative Commons Attribution (CC-BY) 4.0 License	Polar-Alpine Botanical Garden-Institute	KPABG	Gorodkov, B. N. (ed.) 1953: Flora of Murmansk Region. 1: map 8. Academy of Sciences of the USSR, Moscow & Leningrad. (In Russian)	Flora of Murmansk Region (1953-1966) point distribution data	En
276	Occurrence	Polystichum lonchitis (L.) Roth	Polystichum lonchitis (L.) Roth	species	Polystichum	lonchitis	Dryopteridaceae	1837/1953	69.613	32.937	WGS 84	5000	Chernov, Evgeny Georgievich	RU	Murmansk Oblast	Creative Commons Attribution (CC-BY) 4.0 License	Polar-Alpine Botanical Garden-Institute	KPABG	Gorodkov, B. N. (ed.) 1953: Flora of Murmansk Region. 1: map 9. Academy of Sciences of the USSR, Moscow & Leningrad. (In Russian)	Flora of Murmansk Region (1953-1966) point distribution data	En
277	Occurrence	Polystichum lonchitis (L.) Roth	Polystichum lonchitis (L.) Roth	species	Polystichum	lonchitis	Dryopteridaceae	1837/1953	67.854	34.85	WGS 84	5000	Chernov, Evgeny Georgievich	RU	Murmansk Oblast	Creative Commons Attribution (CC-BY) 4.0 License	Polar-Alpine Botanical Garden-Institute	KPABG	Gorodkov, B. N. (ed.) 1953: Flora of Murmansk Region. 1: map 9. Academy of Sciences of the USSR, Moscow & Leningrad. (In Russian)	Flora of Murmansk Region (1953-1966) point distribution data	En
278	Occurrence	Polystichum lonchitis (L.) Roth	Polystichum lonchitis (L.) Roth	species	Polystichum	lonchitis	Dryopteridaceae	1837/1953	67.742	33.854	WGS 84	5000	Chernov, Evgeny Georgievich	RU	Murmansk Oblast	Creative Commons Attribution (CC-BY) 4.0 License	Polar-Alpine Botanical Garden-Institute	KPABG	Gorodkov, B. N. (ed.) 1953: Flora of Murmansk Region. 1: map 9. Academy of Sciences of the USSR, Moscow & Leningrad. (In Russian)	Flora of Murmansk Region (1953-1966) point distribution data	En
279	Occurrence	Polystichum lonchitis (L.) Roth	Polystichum lonchitis (L.) Roth	species	Polystichum	lonchitis	Dryopteridaceae	1837/1953	67.682	33.859	WGS 84	5000	Chernov, Evgeny Georgievich	RU	Murmansk Oblast	Creative Commons Attribution (CC-BY) 4.0 License	Polar-Alpine Botanical Garden-Institute	KPABG	Gorodkov, B. N. (ed.) 1953: Flora of Murmansk Region. 1: map 9. Academy of Sciences of the USSR, Moscow & Leningrad. (In Russian)	Flora of Murmansk Region (1953-1966) point distribution data	En
280	Occurrence	Polystichum lonchitis (L.) Roth	Polystichum lonchitis (L.) Roth	species	Polystichum	lonchitis	Dryopteridaceae	1837/1953	67.632	33.925	WGS 84	5000	Chernov, Evgeny Georgievich	RU	Murmansk Oblast	Creative Commons Attribution (CC-BY) 4.0 License	Polar-Alpine Botanical Garden-Institute	KPABG	Gorodkov, B. N. (ed.) 1953: Flora of Murmansk Region. 1: map 9. Academy of Sciences of the USSR, Moscow & Leningrad. (In Russian)	Flora of Murmansk Region (1953-1966) point distribution data	En
281	Occurrence	Polystichum lonchitis (L.) Roth	Polystichum lonchitis (L.) Roth	species	Polystichum	lonchitis	Dryopteridaceae	1837/1953	67.572	33.942	WGS 84	5000	Chernov, Evgeny Georgievich	RU	Murmansk Oblast	Creative Commons Attribution (CC-BY) 4.0 License	Polar-Alpine Botanical Garden-Institute	KPABG	Gorodkov, B. N. (ed.) 1953: Flora of Murmansk Region. 1: map 9. Academy of Sciences of the USSR, Moscow & Leningrad. (In Russian)	Flora of Murmansk Region (1953-1966) point distribution data	En
282	Occurrence	Polystichum lonchitis (L.) Roth	Polystichum lonchitis (L.) Roth	species	Polystichum	lonchitis	Dryopteridaceae	1837/1953	67.725	33.672	WGS 84	5000	Chernov, Evgeny Georgievich	RU	Murmansk Oblast	Creative Commons Attribution (CC-BY) 4.0 License	Polar-Alpine Botanical Garden-Institute	KPABG	Gorodkov, B. N. (ed.) 1953: Flora of Murmansk Region. 1: map 9. Academy of Sciences of the USSR, Moscow & Leningrad. (In Russian)	Flora of Murmansk Region (1953-1966) point distribution data	En
283	Occurrence	Polystichum lonchitis (L.) Roth	Polystichum lonchitis (L.) Roth	species	Polystichum	lonchitis	Dryopteridaceae	1837/1953	67.714	33.527	WGS 84	5000	Chernov, Evgeny Georgievich	RU	Murmansk Oblast	Creative Commons Attribution (CC-BY) 4.0 License	Polar-Alpine Botanical Garden-Institute	KPABG	Gorodkov, B. N. (ed.) 1953: Flora of Murmansk Region. 1: map 9. Academy of Sciences of the USSR, Moscow & Leningrad. (In Russian)	Flora of Murmansk Region (1953-1966) point distribution data	En
284	Occurrence	Polystichum lonchitis (L.) Roth	Polystichum lonchitis (L.) Roth	species	Polystichum	lonchitis	Dryopteridaceae	1837/1953	67.649	33.534	WGS 84	5000	Chernov, Evgeny Georgievich	RU	Murmansk Oblast	Creative Commons Attribution (CC-BY) 4.0 License	Polar-Alpine Botanical Garden-Institute	KPABG	Gorodkov, B. N. (ed.) 1953: Flora of Murmansk Region. 1: map 9. Academy of Sciences of the USSR, Moscow & Leningrad. (In Russian)	Flora of Murmansk Region (1953-1966) point distribution data	En
285	Occurrence	Polystichum lonchitis (L.) Roth	Polystichum lonchitis (L.) Roth	species	Polystichum	lonchitis	Dryopteridaceae	1837/1953	67.789	32.552	WGS 84	5000	Chernov, Evgeny Georgievich	RU	Murmansk Oblast	Creative Commons Attribution (CC-BY) 4.0 License	Polar-Alpine Botanical Garden-Institute	KPABG	Gorodkov, B. N. (ed.) 1953: Flora of Murmansk Region. 1: map 9. Academy of Sciences of the USSR, Moscow & Leningrad. (In Russian)	Flora of Murmansk Region (1953-1966) point distribution data	En
286	Occurrence	Athyrium filix-femina (L.) Roth	Athyrium filix-femina (L.) Roth	species	Athyrium	filix-femina	Athyriaceae	1837/1953	67.141	41.258	WGS 84	5000	Chernov, Evgeny Georgievich	RU	Murmansk Oblast	Creative Commons Attribution (CC-BY) 4.0 License	Polar-Alpine Botanical Garden-Institute	KPABG	Gorodkov, B. N. (ed.) 1953: Flora of Murmansk Region. 1: map 10. Academy of Sciences of the USSR, Moscow & Leningrad. (In Russian)	Flora of Murmansk Region (1953-1966) point distribution data	En
287	Occurrence	Athyrium filix-femina (L.) Roth	Athyrium filix-femina (L.) Roth	species	Athyrium	filix-femina	Athyriaceae	1837/1953	67.982	39.532	WGS 84	5000	Chernov, Evgeny Georgievich	RU	Murmansk Oblast	Creative Commons Attribution (CC-BY) 4.0 License	Polar-Alpine Botanical Garden-Institute	KPABG	Gorodkov, B. N. (ed.) 1953: Flora of Murmansk Region. 1: map 10. Academy of Sciences of the USSR, Moscow & Leningrad. (In Russian)	Flora of Murmansk Region (1953-1966) point distribution data	En
288	Occurrence	Athyrium filix-femina (L.) Roth	Athyrium filix-femina (L.) Roth	species	Athyrium	filix-femina	Athyriaceae	1837/1953	66.114	38.857	WGS 84	5000	Chernov, Evgeny Georgievich	RU	Murmansk Oblast	Creative Commons Attribution (CC-BY) 4.0 License	Polar-Alpine Botanical Garden-Institute	KPABG	Gorodkov, B. N. (ed.) 1953: Flora of Murmansk Region. 1: map 10. Academy of Sciences of the USSR, Moscow & Leningrad. (In Russian)	Flora of Murmansk Region (1953-1966) point distribution data	En
289	Occurrence	Athyrium filix-femina (L.) Roth	Athyrium filix-femina (L.) Roth	species	Athyrium	filix-femina	Athyriaceae	1837/1953	66.223	38.479	WGS 84	5000	Chernov, Evgeny Georgievich	RU	Murmansk Oblast	Creative Commons Attribution (CC-BY) 4.0 License	Polar-Alpine Botanical Garden-Institute	KPABG	Gorodkov, B. N. (ed.) 1953: Flora of Murmansk Region. 1: map 10. Academy of Sciences of the USSR, Moscow & Leningrad. (In Russian)	Flora of Murmansk Region (1953-1966) point distribution data	En
290	Occurrence	Athyrium filix-femina (L.) Roth	Athyrium filix-femina (L.) Roth	species	Athyrium	filix-femina	Athyriaceae	1837/1953	66.103	38.137	WGS 84	5000	Chernov, Evgeny Georgievich	RU	Murmansk Oblast	Creative Commons Attribution (CC-BY) 4.0 License	Polar-Alpine Botanical Garden-Institute	KPABG	Gorodkov, B. N. (ed.) 1953: Flora of Murmansk Region. 1: map 10. Academy of Sciences of the USSR, Moscow & Leningrad. (In Russian)	Flora of Murmansk Region (1953-1966) point distribution data	En
291	Occurrence	Athyrium filix-femina (L.) Roth	Athyrium filix-femina (L.) Roth	species	Athyrium	filix-femina	Athyriaceae	1837/1953	66.125	37.864	WGS 84	5000	Chernov, Evgeny Georgievich	RU	Murmansk Oblast	Creative Commons Attribution (CC-BY) 4.0 License	Polar-Alpine Botanical Garden-Institute	KPABG	Gorodkov, B. N. (ed.) 1953: Flora of Murmansk Region. 1: map 10. Academy of Sciences of the USSR, Moscow & Leningrad. (In Russian)	Flora of Murmansk Region (1953-1966) point distribution data	En
292	Occurrence	Athyrium filix-femina (L.) Roth	Athyrium filix-femina (L.) Roth	species	Athyrium	filix-femina	Athyriaceae	1837/1953	69.033	35.745	WGS 84	5000	Chernov, Evgeny Georgievich	RU	Murmansk Oblast	Creative Commons Attribution (CC-BY) 4.0 License	Polar-Alpine Botanical Garden-Institute	KPABG	Gorodkov, B. N. (ed.) 1953: Flora of Murmansk Region. 1: map 10. Academy of Sciences of the USSR, Moscow & Leningrad. (In Russian)	Flora of Murmansk Region (1953-1966) point distribution data	En
293	Occurrence	Athyrium filix-femina (L.) Roth	Athyrium filix-femina (L.) Roth	species	Athyrium	filix-femina	Athyriaceae	1837/1953	67.952	34.956	WGS 84	5000	Chernov, Evgeny Georgievich	RU	Murmansk Oblast	Creative Commons Attribution (CC-BY) 4.0 License	Polar-Alpine Botanical Garden-Institute	KPABG	Gorodkov, B. N. (ed.) 1953: Flora of Murmansk Region. 1: map 10. Academy of Sciences of the USSR, Moscow & Leningrad. (In Russian)	Flora of Murmansk Region (1953-1966) point distribution data	En
294	Occurrence	Athyrium filix-femina (L.) Roth	Athyrium filix-femina (L.) Roth	species	Athyrium	filix-femina	Athyriaceae	1837/1953	67.876	34.775	WGS 84	5000	Chernov, Evgeny Georgievich	RU	Murmansk Oblast	Creative Commons Attribution (CC-BY) 4.0 License	Polar-Alpine Botanical Garden-Institute	KPABG	Gorodkov, B. N. (ed.) 1953: Flora of Murmansk Region. 1: map 10. Academy of Sciences of the USSR, Moscow & Leningrad. (In Russian)	Flora of Murmansk Region (1953-1966) point distribution data	En
295	Occurrence	Athyrium filix-femina (L.) Roth	Athyrium filix-femina (L.) Roth	species	Athyrium	filix-femina	Athyriaceae	1837/1953	67.822	34.423	WGS 84	5000	Chernov, Evgeny Georgievich	RU	Murmansk Oblast	Creative Commons Attribution (CC-BY) 4.0 License	Polar-Alpine Botanical Garden-Institute	KPABG	Gorodkov, B. N. (ed.) 1953: Flora of Murmansk Region. 1: map 10. Academy of Sciences of the USSR, Moscow & Leningrad. (In Russian)	Flora of Murmansk Region (1953-1966) point distribution data	En
296	Occurrence	Athyrium filix-femina (L.) Roth	Athyrium filix-femina (L.) Roth	species	Athyrium	filix-femina	Athyriaceae	1837/1953	67.56	34.561	WGS 84	5000	Chernov, Evgeny Georgievich	RU	Murmansk Oblast	Creative Commons Attribution (CC-BY) 4.0 License	Polar-Alpine Botanical Garden-Institute	KPABG	Gorodkov, B. N. (ed.) 1953: Flora of Murmansk Region. 1: map 10. Academy of Sciences of the USSR, Moscow & Leningrad. (In Russian)	Flora of Murmansk Region (1953-1966) point distribution data	En
297	Occurrence	Athyrium filix-femina (L.) Roth	Athyrium filix-femina (L.) Roth	species	Athyrium	filix-femina	Athyriaceae	1837/1953	69.315	33.437	WGS 84	5000	Chernov, Evgeny Georgievich	RU	Murmansk Oblast	Creative Commons Attribution (CC-BY) 4.0 License	Polar-Alpine Botanical Garden-Institute	KPABG	Gorodkov, B. N. (ed.) 1953: Flora of Murmansk Region. 1: map 10. Academy of Sciences of the USSR, Moscow & Leningrad. (In Russian)	Flora of Murmansk Region (1953-1966) point distribution data	En
298	Occurrence	Athyrium filix-femina (L.) Roth	Athyrium filix-femina (L.) Roth	species	Athyrium	filix-femina	Athyriaceae	1837/1953	69.257	33.235	WGS 84	5000	Chernov, Evgeny Georgievich	RU	Murmansk Oblast	Creative Commons Attribution (CC-BY) 4.0 License	Polar-Alpine Botanical Garden-Institute	KPABG	Gorodkov, B. N. (ed.) 1953: Flora of Murmansk Region. 1: map 10. Academy of Sciences of the USSR, Moscow & Leningrad. (In Russian)	Flora of Murmansk Region (1953-1966) point distribution data	En
299	Occurrence	Athyrium filix-femina (L.) Roth	Athyrium filix-femina (L.) Roth	species	Athyrium	filix-femina	Athyriaceae	1837/1953	69.207	33.646	WGS 84	5000	Chernov, Evgeny Georgievich	RU	Murmansk Oblast	Creative Commons Attribution (CC-BY) 4.0 License	Polar-Alpine Botanical Garden-Institute	KPABG	Gorodkov, B. N. (ed.) 1953: Flora of Murmansk Region. 1: map 10. Academy of Sciences of the USSR, Moscow & Leningrad. (In Russian)	Flora of Murmansk Region (1953-1966) point distribution data	En
300	Occurrence	Athyrium filix-femina (L.) Roth	Athyrium filix-femina (L.) Roth	species	Athyrium	filix-femina	Athyriaceae	1837/1953	69.113	33.578	WGS 84	5000	Chernov, Evgeny Georgievich	RU	Murmansk Oblast	Creative Commons Attribution (CC-BY) 4.0 License	Polar-Alpine Botanical Garden-Institute	KPABG	Gorodkov, B. N. (ed.) 1953: Flora of Murmansk Region. 1: map 10. Academy of Sciences of the USSR, Moscow & Leningrad. (In Russian)	Flora of Murmansk Region (1953-1966) point distribution data	En
301	Occurrence	Athyrium filix-femina (L.) Roth	Athyrium filix-femina (L.) Roth	species	Athyrium	filix-femina	Athyriaceae	1837/1953	69.016	32.955	WGS 84	5000	Chernov, Evgeny Georgievich	RU	Murmansk Oblast	Creative Commons Attribution (CC-BY) 4.0 License	Polar-Alpine Botanical Garden-Institute	KPABG	Gorodkov, B. N. (ed.) 1953: Flora of Murmansk Region. 1: map 10. Academy of Sciences of the USSR, Moscow & Leningrad. (In Russian)	Flora of Murmansk Region (1953-1966) point distribution data	En
302	Occurrence	Athyrium filix-femina (L.) Roth	Athyrium filix-femina (L.) Roth	species	Athyrium	filix-femina	Athyriaceae	1837/1953	69.021	33.252	WGS 84	5000	Chernov, Evgeny Georgievich	RU	Murmansk Oblast	Creative Commons Attribution (CC-BY) 4.0 License	Polar-Alpine Botanical Garden-Institute	KPABG	Gorodkov, B. N. (ed.) 1953: Flora of Murmansk Region. 1: map 10. Academy of Sciences of the USSR, Moscow & Leningrad. (In Russian)	Flora of Murmansk Region (1953-1966) point distribution data	En
303	Occurrence	Athyrium filix-femina (L.) Roth	Athyrium filix-femina (L.) Roth	species	Athyrium	filix-femina	Athyriaceae	1837/1953	68.917	33.175	WGS 84	5000	Chernov, Evgeny Georgievich	RU	Murmansk Oblast	Creative Commons Attribution (CC-BY) 4.0 License	Polar-Alpine Botanical Garden-Institute	KPABG	Gorodkov, B. N. (ed.) 1953: Flora of Murmansk Region. 1: map 10. Academy of Sciences of the USSR, Moscow & Leningrad. (In Russian)	Flora of Murmansk Region (1953-1966) point distribution data	En
304	Occurrence	Athyrium filix-femina (L.) Roth	Athyrium filix-femina (L.) Roth	species	Athyrium	filix-femina	Athyriaceae	1837/1953	67.946	32.75	WGS 84	5000	Chernov, Evgeny Georgievich	RU	Murmansk Oblast	Creative Commons Attribution (CC-BY) 4.0 License	Polar-Alpine Botanical Garden-Institute	KPABG	Gorodkov, B. N. (ed.) 1953: Flora of Murmansk Region. 1: map 10. Academy of Sciences of the USSR, Moscow & Leningrad. (In Russian)	Flora of Murmansk Region (1953-1966) point distribution data	En
305	Occurrence	Athyrium filix-femina (L.) Roth	Athyrium filix-femina (L.) Roth	species	Athyrium	filix-femina	Athyriaceae	1837/1953	67.784	32.332	WGS 84	5000	Chernov, Evgeny Georgievich	RU	Murmansk Oblast	Creative Commons Attribution (CC-BY) 4.0 License	Polar-Alpine Botanical Garden-Institute	KPABG	Gorodkov, B. N. (ed.) 1953: Flora of Murmansk Region. 1: map 10. Academy of Sciences of the USSR, Moscow & Leningrad. (In Russian)	Flora of Murmansk Region (1953-1966) point distribution data	En
306	Occurrence	Athyrium filix-femina (L.) Roth	Athyrium filix-femina (L.) Roth	species	Athyrium	filix-femina	Athyriaceae	1837/1953	67.704	33.784	WGS 84	5000	Chernov, Evgeny Georgievich	RU	Murmansk Oblast	Creative Commons Attribution (CC-BY) 4.0 License	Polar-Alpine Botanical Garden-Institute	KPABG	Gorodkov, B. N. (ed.) 1953: Flora of Murmansk Region. 1: map 10. Academy of Sciences of the USSR, Moscow & Leningrad. (In Russian)	Flora of Murmansk Region (1953-1966) point distribution data	En
307	Occurrence	Athyrium filix-femina (L.) Roth	Athyrium filix-femina (L.) Roth	species	Athyrium	filix-femina	Athyriaceae	1837/1953	67.719	33.563	WGS 84	5000	Chernov, Evgeny Georgievich	RU	Murmansk Oblast	Creative Commons Attribution (CC-BY) 4.0 License	Polar-Alpine Botanical Garden-Institute	KPABG	Gorodkov, B. N. (ed.) 1953: Flora of Murmansk Region. 1: map 10. Academy of Sciences of the USSR, Moscow & Leningrad. (In Russian)	Flora of Murmansk Region (1953-1966) point distribution data	En
308	Occurrence	Athyrium filix-femina (L.) Roth	Athyrium filix-femina (L.) Roth	species	Athyrium	filix-femina	Athyriaceae	1837/1953	67.625	33.743	WGS 84	5000	Chernov, Evgeny Georgievich	RU	Murmansk Oblast	Creative Commons Attribution (CC-BY) 4.0 License	Polar-Alpine Botanical Garden-Institute	KPABG	Gorodkov, B. N. (ed.) 1953: Flora of Murmansk Region. 1: map 10. Academy of Sciences of the USSR, Moscow & Leningrad. (In Russian)	Flora of Murmansk Region (1953-1966) point distribution data	En
309	Occurrence	Athyrium filix-femina (L.) Roth	Athyrium filix-femina (L.) Roth	species	Athyrium	filix-femina	Athyriaceae	1837/1953	67.669	33.605	WGS 84	5000	Chernov, Evgeny Georgievich	RU	Murmansk Oblast	Creative Commons Attribution (CC-BY) 4.0 License	Polar-Alpine Botanical Garden-Institute	KPABG	Gorodkov, B. N. (ed.) 1953: Flora of Murmansk Region. 1: map 10. Academy of Sciences of the USSR, Moscow & Leningrad. (In Russian)	Flora of Murmansk Region (1953-1966) point distribution data	En
310	Occurrence	Athyrium filix-femina (L.) Roth	Athyrium filix-femina (L.) Roth	species	Athyrium	filix-femina	Athyriaceae	1837/1953	67.639	33.438	WGS 84	5000	Chernov, Evgeny Georgievich	RU	Murmansk Oblast	Creative Commons Attribution (CC-BY) 4.0 License	Polar-Alpine Botanical Garden-Institute	KPABG	Gorodkov, B. N. (ed.) 1953: Flora of Murmansk Region. 1: map 10. Academy of Sciences of the USSR, Moscow & Leningrad. (In Russian)	Flora of Murmansk Region (1953-1966) point distribution data	En
311	Occurrence	Athyrium filix-femina (L.) Roth	Athyrium filix-femina (L.) Roth	species	Athyrium	filix-femina	Athyriaceae	1837/1953	67.693	33.359	WGS 84	5000	Chernov, Evgeny Georgievich	RU	Murmansk Oblast	Creative Commons Attribution (CC-BY) 4.0 License	Polar-Alpine Botanical Garden-Institute	KPABG	Gorodkov, B. N. (ed.) 1953: Flora of Murmansk Region. 1: map 10. Academy of Sciences of the USSR, Moscow & Leningrad. (In Russian)	Flora of Murmansk Region (1953-1966) point distribution data	En
312	Occurrence	Athyrium alpestre (Hoppe) Ryl.	Athyrium alpestre (Hoppe) Ryl.	species	Athyrium	alpestre	Athyriaceae	1837/1953	67.055	41.049	WGS 84	5000	Chernov, Evgeny Georgievich	RU	Murmansk Oblast	Creative Commons Attribution (CC-BY) 4.0 License	Polar-Alpine Botanical Garden-Institute	KPABG	Gorodkov, B. N. (ed.) 1953: Flora of Murmansk Region. 1: map 11. Academy of Sciences of the USSR, Moscow & Leningrad. (In Russian)	Flora of Murmansk Region (1953-1966) point distribution data	En
313	Occurrence	Athyrium alpestre (Hoppe) Ryl.	Athyrium alpestre (Hoppe) Ryl.	species	Athyrium	alpestre	Athyriaceae	1837/1953	67.83	40.086	WGS 84	5000	Chernov, Evgeny Georgievich	RU	Murmansk Oblast	Creative Commons Attribution (CC-BY) 4.0 License	Polar-Alpine Botanical Garden-Institute	KPABG	Gorodkov, B. N. (ed.) 1953: Flora of Murmansk Region. 1: map 11. Academy of Sciences of the USSR, Moscow & Leningrad. (In Russian)	Flora of Murmansk Region (1953-1966) point distribution data	En
314	Occurrence	Athyrium alpestre (Hoppe) Ryl.	Athyrium alpestre (Hoppe) Ryl.	species	Athyrium	alpestre	Athyriaceae	1837/1953	68.06	39.581	WGS 84	5000	Chernov, Evgeny Georgievich	RU	Murmansk Oblast	Creative Commons Attribution (CC-BY) 4.0 License	Polar-Alpine Botanical Garden-Institute	KPABG	Gorodkov, B. N. (ed.) 1953: Flora of Murmansk Region. 1: map 11. Academy of Sciences of the USSR, Moscow & Leningrad. (In Russian)	Flora of Murmansk Region (1953-1966) point distribution data	En
315	Occurrence	Athyrium alpestre (Hoppe) Ryl.	Athyrium alpestre (Hoppe) Ryl.	species	Athyrium	alpestre	Athyriaceae	1837/1953	67.981	39.594	WGS 84	5000	Chernov, Evgeny Georgievich	RU	Murmansk Oblast	Creative Commons Attribution (CC-BY) 4.0 License	Polar-Alpine Botanical Garden-Institute	KPABG	Gorodkov, B. N. (ed.) 1953: Flora of Murmansk Region. 1: map 11. Academy of Sciences of the USSR, Moscow & Leningrad. (In Russian)	Flora of Murmansk Region (1953-1966) point distribution data	En
316	Occurrence	Athyrium alpestre (Hoppe) Ryl.	Athyrium alpestre (Hoppe) Ryl.	species	Athyrium	alpestre	Athyriaceae	1837/1953	68.003	39.424	WGS 84	5000	Chernov, Evgeny Georgievich	RU	Murmansk Oblast	Creative Commons Attribution (CC-BY) 4.0 License	Polar-Alpine Botanical Garden-Institute	KPABG	Gorodkov, B. N. (ed.) 1953: Flora of Murmansk Region. 1: map 11. Academy of Sciences of the USSR, Moscow & Leningrad. (In Russian)	Flora of Murmansk Region (1953-1966) point distribution data	En
317	Occurrence	Athyrium alpestre (Hoppe) Ryl.	Athyrium alpestre (Hoppe) Ryl.	species	Athyrium	alpestre	Athyriaceae	1837/1953	69.126	35.99	WGS 84	5000	Chernov, Evgeny Georgievich	RU	Murmansk Oblast	Creative Commons Attribution (CC-BY) 4.0 License	Polar-Alpine Botanical Garden-Institute	KPABG	Gorodkov, B. N. (ed.) 1953: Flora of Murmansk Region. 1: map 11. Academy of Sciences of the USSR, Moscow & Leningrad. (In Russian)	Flora of Murmansk Region (1953-1966) point distribution data	En
318	Occurrence	Athyrium alpestre (Hoppe) Ryl.	Athyrium alpestre (Hoppe) Ryl.	species	Athyrium	alpestre	Athyriaceae	1837/1953	69.098	36.159	WGS 84	5000	Chernov, Evgeny Georgievich	RU	Murmansk Oblast	Creative Commons Attribution (CC-BY) 4.0 License	Polar-Alpine Botanical Garden-Institute	KPABG	Gorodkov, B. N. (ed.) 1953: Flora of Murmansk Region. 1: map 11. Academy of Sciences of the USSR, Moscow & Leningrad. (In Russian)	Flora of Murmansk Region (1953-1966) point distribution data	En
319	Occurrence	Athyrium alpestre (Hoppe) Ryl.	Athyrium alpestre (Hoppe) Ryl.	species	Athyrium	alpestre	Athyriaceae	1837/1953	68.831	37.04	WGS 84	5000	Chernov, Evgeny Georgievich	RU	Murmansk Oblast	Creative Commons Attribution (CC-BY) 4.0 License	Polar-Alpine Botanical Garden-Institute	KPABG	Gorodkov, B. N. (ed.) 1953: Flora of Murmansk Region. 1: map 11. Academy of Sciences of the USSR, Moscow & Leningrad. (In Russian)	Flora of Murmansk Region (1953-1966) point distribution data	En
320	Occurrence	Athyrium alpestre (Hoppe) Ryl.	Athyrium alpestre (Hoppe) Ryl.	species	Athyrium	alpestre	Athyriaceae	1837/1953	68.732	37.341	WGS 84	5000	Chernov, Evgeny Georgievich	RU	Murmansk Oblast	Creative Commons Attribution (CC-BY) 4.0 License	Polar-Alpine Botanical Garden-Institute	KPABG	Gorodkov, B. N. (ed.) 1953: Flora of Murmansk Region. 1: map 11. Academy of Sciences of the USSR, Moscow & Leningrad. (In Russian)	Flora of Murmansk Region (1953-1966) point distribution data	En
321	Occurrence	Athyrium alpestre (Hoppe) Ryl.	Athyrium alpestre (Hoppe) Ryl.	species	Athyrium	alpestre	Athyriaceae	1837/1953	67.486	37.875	WGS 84	5000	Chernov, Evgeny Georgievich	RU	Murmansk Oblast	Creative Commons Attribution (CC-BY) 4.0 License	Polar-Alpine Botanical Garden-Institute	KPABG	Gorodkov, B. N. (ed.) 1953: Flora of Murmansk Region. 1: map 11. Academy of Sciences of the USSR, Moscow & Leningrad. (In Russian)	Flora of Murmansk Region (1953-1966) point distribution data	En
322	Occurrence	Athyrium alpestre (Hoppe) Ryl.	Athyrium alpestre (Hoppe) Ryl.	species	Athyrium	alpestre	Athyriaceae	1837/1953	66.927	36.227	WGS 84	5000	Chernov, Evgeny Georgievich	RU	Murmansk Oblast	Creative Commons Attribution (CC-BY) 4.0 License	Polar-Alpine Botanical Garden-Institute	KPABG	Gorodkov, B. N. (ed.) 1953: Flora of Murmansk Region. 1: map 11. Academy of Sciences of the USSR, Moscow & Leningrad. (In Russian)	Flora of Murmansk Region (1953-1966) point distribution data	En
323	Occurrence	Athyrium alpestre (Hoppe) Ryl.	Athyrium alpestre (Hoppe) Ryl.	species	Athyrium	alpestre	Athyriaceae	1837/1953	69.684	33.047	WGS 84	5000	Chernov, Evgeny Georgievich	RU	Murmansk Oblast	Creative Commons Attribution (CC-BY) 4.0 License	Polar-Alpine Botanical Garden-Institute	KPABG	Gorodkov, B. N. (ed.) 1953: Flora of Murmansk Region. 1: map 11. Academy of Sciences of the USSR, Moscow & Leningrad. (In Russian)	Flora of Murmansk Region (1953-1966) point distribution data	En
324	Occurrence	Athyrium alpestre (Hoppe) Ryl.	Athyrium alpestre (Hoppe) Ryl.	species	Athyrium	alpestre	Athyriaceae	1837/1953	69.28	33.285	WGS 84	5000	Chernov, Evgeny Georgievich	RU	Murmansk Oblast	Creative Commons Attribution (CC-BY) 4.0 License	Polar-Alpine Botanical Garden-Institute	KPABG	Gorodkov, B. N. (ed.) 1953: Flora of Murmansk Region. 1: map 11. Academy of Sciences of the USSR, Moscow & Leningrad. (In Russian)	Flora of Murmansk Region (1953-1966) point distribution data	En
325	Occurrence	Athyrium alpestre (Hoppe) Ryl.	Athyrium alpestre (Hoppe) Ryl.	species	Athyrium	alpestre	Athyriaceae	1837/1953	69.198	33.699	WGS 84	5000	Chernov, Evgeny Georgievich	RU	Murmansk Oblast	Creative Commons Attribution (CC-BY) 4.0 License	Polar-Alpine Botanical Garden-Institute	KPABG	Gorodkov, B. N. (ed.) 1953: Flora of Murmansk Region. 1: map 11. Academy of Sciences of the USSR, Moscow & Leningrad. (In Russian)	Flora of Murmansk Region (1953-1966) point distribution data	En
326	Occurrence	Athyrium alpestre (Hoppe) Ryl.	Athyrium alpestre (Hoppe) Ryl.	species	Athyrium	alpestre	Athyriaceae	1837/1953	69.22	33.253	WGS 84	5000	Chernov, Evgeny Georgievich	RU	Murmansk Oblast	Creative Commons Attribution (CC-BY) 4.0 License	Polar-Alpine Botanical Garden-Institute	KPABG	Gorodkov, B. N. (ed.) 1953: Flora of Murmansk Region. 1: map 11. Academy of Sciences of the USSR, Moscow & Leningrad. (In Russian)	Flora of Murmansk Region (1953-1966) point distribution data	En
327	Occurrence	Athyrium alpestre (Hoppe) Ryl.	Athyrium alpestre (Hoppe) Ryl.	species	Athyrium	alpestre	Athyriaceae	1837/1953	69.045	33.042	WGS 84	5000	Chernov, Evgeny Georgievich	RU	Murmansk Oblast	Creative Commons Attribution (CC-BY) 4.0 License	Polar-Alpine Botanical Garden-Institute	KPABG	Gorodkov, B. N. (ed.) 1953: Flora of Murmansk Region. 1: map 11. Academy of Sciences of the USSR, Moscow & Leningrad. (In Russian)	Flora of Murmansk Region (1953-1966) point distribution data	En
328	Occurrence	Athyrium alpestre (Hoppe) Ryl.	Athyrium alpestre (Hoppe) Ryl.	species	Athyrium	alpestre	Athyriaceae	1837/1953	68.97	33.026	WGS 84	5000	Chernov, Evgeny Georgievich	RU	Murmansk Oblast	Creative Commons Attribution (CC-BY) 4.0 License	Polar-Alpine Botanical Garden-Institute	KPABG	Gorodkov, B. N. (ed.) 1953: Flora of Murmansk Region. 1: map 11. Academy of Sciences of the USSR, Moscow & Leningrad. (In Russian)	Flora of Murmansk Region (1953-1966) point distribution data	En
329	Occurrence	Athyrium alpestre (Hoppe) Ryl.	Athyrium alpestre (Hoppe) Ryl.	species	Athyrium	alpestre	Athyriaceae	1837/1953	67.975	32.561	WGS 84	5000	Chernov, Evgeny Georgievich	RU	Murmansk Oblast	Creative Commons Attribution (CC-BY) 4.0 License	Polar-Alpine Botanical Garden-Institute	KPABG	Gorodkov, B. N. (ed.) 1953: Flora of Murmansk Region. 1: map 11. Academy of Sciences of the USSR, Moscow & Leningrad. (In Russian)	Flora of Murmansk Region (1953-1966) point distribution data	En
330	Occurrence	Athyrium alpestre (Hoppe) Ryl.	Athyrium alpestre (Hoppe) Ryl.	species	Athyrium	alpestre	Athyriaceae	1837/1953	67.891	32.327	WGS 84	5000	Chernov, Evgeny Georgievich	RU	Murmansk Oblast	Creative Commons Attribution (CC-BY) 4.0 License	Polar-Alpine Botanical Garden-Institute	KPABG	Gorodkov, B. N. (ed.) 1953: Flora of Murmansk Region. 1: map 11. Academy of Sciences of the USSR, Moscow & Leningrad. (In Russian)	Flora of Murmansk Region (1953-1966) point distribution data	En
331	Occurrence	Athyrium alpestre (Hoppe) Ryl.	Athyrium alpestre (Hoppe) Ryl.	species	Athyrium	alpestre	Athyriaceae	1837/1953	67.803	33.579	WGS 84	5000	Chernov, Evgeny Georgievich	RU	Murmansk Oblast	Creative Commons Attribution (CC-BY) 4.0 License	Polar-Alpine Botanical Garden-Institute	KPABG	Gorodkov, B. N. (ed.) 1953: Flora of Murmansk Region. 1: map 11. Academy of Sciences of the USSR, Moscow & Leningrad. (In Russian)	Flora of Murmansk Region (1953-1966) point distribution data	En
332	Occurrence	Athyrium alpestre (Hoppe) Ryl.	Athyrium alpestre (Hoppe) Ryl.	species	Athyrium	alpestre	Athyriaceae	1837/1953	67.804	33.383	WGS 84	5000	Chernov, Evgeny Georgievich	RU	Murmansk Oblast	Creative Commons Attribution (CC-BY) 4.0 License	Polar-Alpine Botanical Garden-Institute	KPABG	Gorodkov, B. N. (ed.) 1953: Flora of Murmansk Region. 1: map 11. Academy of Sciences of the USSR, Moscow & Leningrad. (In Russian)	Flora of Murmansk Region (1953-1966) point distribution data	En
333	Occurrence	Athyrium alpestre (Hoppe) Ryl.	Athyrium alpestre (Hoppe) Ryl.	species	Athyrium	alpestre	Athyriaceae	1837/1953	67.68	34.091	WGS 84	5000	Chernov, Evgeny Georgievich	RU	Murmansk Oblast	Creative Commons Attribution (CC-BY) 4.0 License	Polar-Alpine Botanical Garden-Institute	KPABG	Gorodkov, B. N. (ed.) 1953: Flora of Murmansk Region. 1: map 11. Academy of Sciences of the USSR, Moscow & Leningrad. (In Russian)	Flora of Murmansk Region (1953-1966) point distribution data	En
334	Occurrence	Athyrium alpestre (Hoppe) Ryl.	Athyrium alpestre (Hoppe) Ryl.	species	Athyrium	alpestre	Athyriaceae	1837/1953	67.624	34.059	WGS 84	5000	Chernov, Evgeny Georgievich	RU	Murmansk Oblast	Creative Commons Attribution (CC-BY) 4.0 License	Polar-Alpine Botanical Garden-Institute	KPABG	Gorodkov, B. N. (ed.) 1953: Flora of Murmansk Region. 1: map 11. Academy of Sciences of the USSR, Moscow & Leningrad. (In Russian)	Flora of Murmansk Region (1953-1966) point distribution data	En
335	Occurrence	Athyrium alpestre (Hoppe) Ryl.	Athyrium alpestre (Hoppe) Ryl.	species	Athyrium	alpestre	Athyriaceae	1837/1953	67.55	34.102	WGS 84	5000	Chernov, Evgeny Georgievich	RU	Murmansk Oblast	Creative Commons Attribution (CC-BY) 4.0 License	Polar-Alpine Botanical Garden-Institute	KPABG	Gorodkov, B. N. (ed.) 1953: Flora of Murmansk Region. 1: map 11. Academy of Sciences of the USSR, Moscow & Leningrad. (In Russian)	Flora of Murmansk Region (1953-1966) point distribution data	En
336	Occurrence	Athyrium alpestre (Hoppe) Ryl.	Athyrium alpestre (Hoppe) Ryl.	species	Athyrium	alpestre	Athyriaceae	1837/1953	67.392	33.994	WGS 84	5000	Chernov, Evgeny Georgievich	RU	Murmansk Oblast	Creative Commons Attribution (CC-BY) 4.0 License	Polar-Alpine Botanical Garden-Institute	KPABG	Gorodkov, B. N. (ed.) 1953: Flora of Murmansk Region. 1: map 11. Academy of Sciences of the USSR, Moscow & Leningrad. (In Russian)	Flora of Murmansk Region (1953-1966) point distribution data	En
337	Occurrence	Athyrium alpestre (Hoppe) Ryl.	Athyrium alpestre (Hoppe) Ryl.	species	Athyrium	alpestre	Athyriaceae	1837/1953	67.751	33.877	WGS 84	5000	Chernov, Evgeny Georgievich	RU	Murmansk Oblast	Creative Commons Attribution (CC-BY) 4.0 License	Polar-Alpine Botanical Garden-Institute	KPABG	Gorodkov, B. N. (ed.) 1953: Flora of Murmansk Region. 1: map 11. Academy of Sciences of the USSR, Moscow & Leningrad. (In Russian)	Flora of Murmansk Region (1953-1966) point distribution data	En
338	Occurrence	Athyrium alpestre (Hoppe) Ryl.	Athyrium alpestre (Hoppe) Ryl.	species	Athyrium	alpestre	Athyriaceae	1837/1953	67.703	33.736	WGS 84	5000	Chernov, Evgeny Georgievich	RU	Murmansk Oblast	Creative Commons Attribution (CC-BY) 4.0 License	Polar-Alpine Botanical Garden-Institute	KPABG	Gorodkov, B. N. (ed.) 1953: Flora of Murmansk Region. 1: map 11. Academy of Sciences of the USSR, Moscow & Leningrad. (In Russian)	Flora of Murmansk Region (1953-1966) point distribution data	En
339	Occurrence	Athyrium alpestre (Hoppe) Ryl.	Athyrium alpestre (Hoppe) Ryl.	species	Athyrium	alpestre	Athyriaceae	1837/1953	67.724	33.599	WGS 84	5000	Chernov, Evgeny Georgievich	RU	Murmansk Oblast	Creative Commons Attribution (CC-BY) 4.0 License	Polar-Alpine Botanical Garden-Institute	KPABG	Gorodkov, B. N. (ed.) 1953: Flora of Murmansk Region. 1: map 11. Academy of Sciences of the USSR, Moscow & Leningrad. (In Russian)	Flora of Murmansk Region (1953-1966) point distribution data	En
340	Occurrence	Athyrium alpestre (Hoppe) Ryl.	Athyrium alpestre (Hoppe) Ryl.	species	Athyrium	alpestre	Athyriaceae	1837/1953	67.668	33.861	WGS 84	5000	Chernov, Evgeny Georgievich	RU	Murmansk Oblast	Creative Commons Attribution (CC-BY) 4.0 License	Polar-Alpine Botanical Garden-Institute	KPABG	Gorodkov, B. N. (ed.) 1953: Flora of Murmansk Region. 1: map 11. Academy of Sciences of the USSR, Moscow & Leningrad. (In Russian)	Flora of Murmansk Region (1953-1966) point distribution data	En
341	Occurrence	Athyrium alpestre (Hoppe) Ryl.	Athyrium alpestre (Hoppe) Ryl.	species	Athyrium	alpestre	Athyriaceae	1837/1953	67.557	33.895	WGS 84	5000	Chernov, Evgeny Georgievich	RU	Murmansk Oblast	Creative Commons Attribution (CC-BY) 4.0 License	Polar-Alpine Botanical Garden-Institute	KPABG	Gorodkov, B. N. (ed.) 1953: Flora of Murmansk Region. 1: map 11. Academy of Sciences of the USSR, Moscow & Leningrad. (In Russian)	Flora of Murmansk Region (1953-1966) point distribution data	En
342	Occurrence	Athyrium alpestre (Hoppe) Ryl.	Athyrium alpestre (Hoppe) Ryl.	species	Athyrium	alpestre	Athyriaceae	1837/1953	67.72	33.331	WGS 84	5000	Chernov, Evgeny Georgievich	RU	Murmansk Oblast	Creative Commons Attribution (CC-BY) 4.0 License	Polar-Alpine Botanical Garden-Institute	KPABG	Gorodkov, B. N. (ed.) 1953: Flora of Murmansk Region. 1: map 11. Academy of Sciences of the USSR, Moscow & Leningrad. (In Russian)	Flora of Murmansk Region (1953-1966) point distribution data	En
343	Occurrence	Athyrium alpestre (Hoppe) Ryl.	Athyrium alpestre (Hoppe) Ryl.	species	Athyrium	alpestre	Athyriaceae	1837/1953	67.678	33.567	WGS 84	5000	Chernov, Evgeny Georgievich	RU	Murmansk Oblast	Creative Commons Attribution (CC-BY) 4.0 License	Polar-Alpine Botanical Garden-Institute	KPABG	Gorodkov, B. N. (ed.) 1953: Flora of Murmansk Region. 1: map 11. Academy of Sciences of the USSR, Moscow & Leningrad. (In Russian)	Flora of Murmansk Region (1953-1966) point distribution data	En
344	Occurrence	Athyrium alpestre (Hoppe) Ryl.	Athyrium alpestre (Hoppe) Ryl.	species	Athyrium	alpestre	Athyriaceae	1837/1953	67.613	33.586	WGS 84	5000	Chernov, Evgeny Georgievich	RU	Murmansk Oblast	Creative Commons Attribution (CC-BY) 4.0 License	Polar-Alpine Botanical Garden-Institute	KPABG	Gorodkov, B. N. (ed.) 1953: Flora of Murmansk Region. 1: map 11. Academy of Sciences of the USSR, Moscow & Leningrad. (In Russian)	Flora of Murmansk Region (1953-1966) point distribution data	En
345	Occurrence	Athyrium alpestre (Hoppe) Ryl.	Athyrium alpestre (Hoppe) Ryl.	species	Athyrium	alpestre	Athyriaceae	1837/1953	67.633	33.402	WGS 84	5000	Chernov, Evgeny Georgievich	RU	Murmansk Oblast	Creative Commons Attribution (CC-BY) 4.0 License	Polar-Alpine Botanical Garden-Institute	KPABG	Gorodkov, B. N. (ed.) 1953: Flora of Murmansk Region. 1: map 11. Academy of Sciences of the USSR, Moscow & Leningrad. (In Russian)	Flora of Murmansk Region (1953-1966) point distribution data	En
346	Occurrence	Athyrium alpestre (Hoppe) Ryl.	Athyrium alpestre (Hoppe) Ryl.	species	Athyrium	alpestre	Athyriaceae	1837/1953	67.826	32.571	WGS 84	5000	Chernov, Evgeny Georgievich	RU	Murmansk Oblast	Creative Commons Attribution (CC-BY) 4.0 License	Polar-Alpine Botanical Garden-Institute	KPABG	Gorodkov, B. N. (ed.) 1953: Flora of Murmansk Region. 1: map 11. Academy of Sciences of the USSR, Moscow & Leningrad. (In Russian)	Flora of Murmansk Region (1953-1966) point distribution data	En
347	Occurrence	Athyrium alpestre (Hoppe) Ryl.	Athyrium alpestre (Hoppe) Ryl.	species	Athyrium	alpestre	Athyriaceae	1837/1953	67.823	32.412	WGS 84	5000	Chernov, Evgeny Georgievich	RU	Murmansk Oblast	Creative Commons Attribution (CC-BY) 4.0 License	Polar-Alpine Botanical Garden-Institute	KPABG	Gorodkov, B. N. (ed.) 1953: Flora of Murmansk Region. 1: map 11. Academy of Sciences of the USSR, Moscow & Leningrad. (In Russian)	Flora of Murmansk Region (1953-1966) point distribution data	En
348	Occurrence	Athyrium alpestre (Hoppe) Ryl.	Athyrium alpestre (Hoppe) Ryl.	species	Athyrium	alpestre	Athyriaceae	1837/1953	67.766	32.543	WGS 84	5000	Chernov, Evgeny Georgievich	RU	Murmansk Oblast	Creative Commons Attribution (CC-BY) 4.0 License	Polar-Alpine Botanical Garden-Institute	KPABG	Gorodkov, B. N. (ed.) 1953: Flora of Murmansk Region. 1: map 11. Academy of Sciences of the USSR, Moscow & Leningrad. (In Russian)	Flora of Murmansk Region (1953-1966) point distribution data	En
349	Occurrence	Athyrium alpestre (Hoppe) Ryl.	Athyrium alpestre (Hoppe) Ryl.	species	Athyrium	alpestre	Athyriaceae	1837/1953	67.749	32.399	WGS 84	5000	Chernov, Evgeny Georgievich	RU	Murmansk Oblast	Creative Commons Attribution (CC-BY) 4.0 License	Polar-Alpine Botanical Garden-Institute	KPABG	Gorodkov, B. N. (ed.) 1953: Flora of Murmansk Region. 1: map 11. Academy of Sciences of the USSR, Moscow & Leningrad. (In Russian)	Flora of Murmansk Region (1953-1966) point distribution data	En
350	Occurrence	Athyrium alpestre (Hoppe) Ryl.	Athyrium alpestre (Hoppe) Ryl.	species	Athyrium	alpestre	Athyriaceae	1837/1953	67.554	32.392	WGS 84	5000	Chernov, Evgeny Georgievich	RU	Murmansk Oblast	Creative Commons Attribution (CC-BY) 4.0 License	Polar-Alpine Botanical Garden-Institute	KPABG	Gorodkov, B. N. (ed.) 1953: Flora of Murmansk Region. 1: map 11. Academy of Sciences of the USSR, Moscow & Leningrad. (In Russian)	Flora of Murmansk Region (1953-1966) point distribution data	En
351	Occurrence	Athyrium alpestre (Hoppe) Ryl.	Athyrium alpestre (Hoppe) Ryl.	species	Athyrium	alpestre	Athyriaceae	1837/1953	67.393	32.681	WGS 84	5000	Chernov, Evgeny Georgievich	RU	Murmansk Oblast	Creative Commons Attribution (CC-BY) 4.0 License	Polar-Alpine Botanical Garden-Institute	KPABG	Gorodkov, B. N. (ed.) 1953: Flora of Murmansk Region. 1: map 11. Academy of Sciences of the USSR, Moscow & Leningrad. (In Russian)	Flora of Murmansk Region (1953-1966) point distribution data	En
352	Occurrence	Athyrium crenatum (Sommerf.) Rupr.	Athyrium crenatum (Sommerf.) Rupr.	species	Athyrium	crenatum	Athyriaceae	1837/1953	67.734	33.342	WGS 84	5000	Chernov, Evgeny Georgievich	RU	Murmansk Oblast	Creative Commons Attribution (CC-BY) 4.0 License	Polar-Alpine Botanical Garden-Institute	KPABG	Gorodkov, B. N. (ed.) 1953: Flora of Murmansk Region. 1: map 12. Academy of Sciences of the USSR, Moscow & Leningrad. (In Russian)	Flora of Murmansk Region (1953-1966) point distribution data	En
353	Occurrence	Athyrium crenatum (Sommerf.) Rupr.	Athyrium crenatum (Sommerf.) Rupr.	species	Athyrium	crenatum	Athyriaceae	1837/1953	67.675	33.434	WGS 84	5000	Chernov, Evgeny Georgievich	RU	Murmansk Oblast	Creative Commons Attribution (CC-BY) 4.0 License	Polar-Alpine Botanical Garden-Institute	KPABG	Gorodkov, B. N. (ed.) 1953: Flora of Murmansk Region. 1: map 12. Academy of Sciences of the USSR, Moscow & Leningrad. (In Russian)	Flora of Murmansk Region (1953-1966) point distribution data	En
354	Occurrence	Athyrium crenatum (Sommerf.) Rupr.	Athyrium crenatum (Sommerf.) Rupr.	species	Athyrium	crenatum	Athyriaceae	1837/1953	67.387	33.982	WGS 84	5000	Chernov, Evgeny Georgievich	RU	Murmansk Oblast	Creative Commons Attribution (CC-BY) 4.0 License	Polar-Alpine Botanical Garden-Institute	KPABG	Gorodkov, B. N. (ed.) 1953: Flora of Murmansk Region. 1: map 12. Academy of Sciences of the USSR, Moscow & Leningrad. (In Russian)	Flora of Murmansk Region (1953-1966) point distribution data	En
355	Occurrence	Asplenium viride Huds.	Asplenium viride Huds.	species	Asplenium	viride	Aspleniaceae	1837/1953	68.667	35.673	WGS 84	5000	Chernov, Evgeny Georgievich	RU	Murmansk Oblast	Creative Commons Attribution (CC-BY) 4.0 License	Polar-Alpine Botanical Garden-Institute	KPABG	Gorodkov, B. N. (ed.) 1953: Flora of Murmansk Region. 1: map 13. Academy of Sciences of the USSR, Moscow & Leningrad. (In Russian)	Flora of Murmansk Region (1953-1966) point distribution data	En
356	Occurrence	Asplenium viride Huds.	Asplenium viride Huds.	species	Asplenium	viride	Aspleniaceae	1837/1953	68.317	33.261	WGS 84	5000	Chernov, Evgeny Georgievich	RU	Murmansk Oblast	Creative Commons Attribution (CC-BY) 4.0 License	Polar-Alpine Botanical Garden-Institute	KPABG	Gorodkov, B. N. (ed.) 1953: Flora of Murmansk Region. 1: map 13. Academy of Sciences of the USSR, Moscow & Leningrad. (In Russian)	Flora of Murmansk Region (1953-1966) point distribution data	En
357	Occurrence	Asplenium viride Huds.	Asplenium viride Huds.	species	Asplenium	viride	Aspleniaceae	1837/1953	68.225	33.297	WGS 84	5000	Chernov, Evgeny Georgievich	RU	Murmansk Oblast	Creative Commons Attribution (CC-BY) 4.0 License	Polar-Alpine Botanical Garden-Institute	KPABG	Gorodkov, B. N. (ed.) 1953: Flora of Murmansk Region. 1: map 13. Academy of Sciences of the USSR, Moscow & Leningrad. (In Russian)	Flora of Murmansk Region (1953-1966) point distribution data	En
358	Occurrence	Asplenium viride Huds.	Asplenium viride Huds.	species	Asplenium	viride	Aspleniaceae	1837/1953	67.987	32.708	WGS 84	5000	Chernov, Evgeny Georgievich	RU	Murmansk Oblast	Creative Commons Attribution (CC-BY) 4.0 License	Polar-Alpine Botanical Garden-Institute	KPABG	Gorodkov, B. N. (ed.) 1953: Flora of Murmansk Region. 1: map 13. Academy of Sciences of the USSR, Moscow & Leningrad. (In Russian)	Flora of Murmansk Region (1953-1966) point distribution data	En
359	Occurrence	Asplenium viride Huds.	Asplenium viride Huds.	species	Asplenium	viride	Aspleniaceae	1837/1953	67.928	32.765	WGS 84	5000	Chernov, Evgeny Georgievich	RU	Murmansk Oblast	Creative Commons Attribution (CC-BY) 4.0 License	Polar-Alpine Botanical Garden-Institute	KPABG	Gorodkov, B. N. (ed.) 1953: Flora of Murmansk Region. 1: map 13. Academy of Sciences of the USSR, Moscow & Leningrad. (In Russian)	Flora of Murmansk Region (1953-1966) point distribution data	En
360	Occurrence	Asplenium viride Huds.	Asplenium viride Huds.	species	Asplenium	viride	Aspleniaceae	1837/1953	67.714	33.539	WGS 84	5000	Chernov, Evgeny Georgievich	RU	Murmansk Oblast	Creative Commons Attribution (CC-BY) 4.0 License	Polar-Alpine Botanical Garden-Institute	KPABG	Gorodkov, B. N. (ed.) 1953: Flora of Murmansk Region. 1: map 13. Academy of Sciences of the USSR, Moscow & Leningrad. (In Russian)	Flora of Murmansk Region (1953-1966) point distribution data	En
361	Occurrence	Asplenium viride Huds.	Asplenium viride Huds.	species	Asplenium	viride	Aspleniaceae	1837/1953	67.641	33.973	WGS 84	5000	Chernov, Evgeny Georgievich	RU	Murmansk Oblast	Creative Commons Attribution (CC-BY) 4.0 License	Polar-Alpine Botanical Garden-Institute	KPABG	Gorodkov, B. N. (ed.) 1953: Flora of Murmansk Region. 1: map 13. Academy of Sciences of the USSR, Moscow & Leningrad. (In Russian)	Flora of Murmansk Region (1953-1966) point distribution data	En
362	Occurrence	Asplenium viride Huds.	Asplenium viride Huds.	species	Asplenium	viride	Aspleniaceae	1837/1953	67.439	32.651	WGS 84	5000	Chernov, Evgeny Georgievich	RU	Murmansk Oblast	Creative Commons Attribution (CC-BY) 4.0 License	Polar-Alpine Botanical Garden-Institute	KPABG	Gorodkov, B. N. (ed.) 1953: Flora of Murmansk Region. 1: map 13. Academy of Sciences of the USSR, Moscow & Leningrad. (In Russian)	Flora of Murmansk Region (1953-1966) point distribution data	En
363	Occurrence	Asplenium septentrionale (L.) Hoffm.	Asplenium septentrionale (L.) Hoffm.	species	Asplenium	septentrionale	Aspleniaceae	1837/1953	67.174	32.604	WGS 84	5000	Chernov, Evgeny Georgievich	RU	Murmansk Oblast	Creative Commons Attribution (CC-BY) 4.0 License	Polar-Alpine Botanical Garden-Institute	KPABG	Gorodkov, B. N. (ed.) 1953: Flora of Murmansk Region. 1: map 13. Academy of Sciences of the USSR, Moscow & Leningrad. (In Russian)	Flora of Murmansk Region (1953-1966) point distribution data	En
364	Occurrence	Cryptogramma crispa (L.) R.Br.	Cryptogramma crispa (L.) R.Br.	species	Cryptogramma	crispa	Pteridaceae	1837/1953	69.345	34.365	WGS 84	5000	Chernov, Evgeny Georgievich	RU	Murmansk Oblast	Creative Commons Attribution (CC-BY) 4.0 License	Polar-Alpine Botanical Garden-Institute	KPABG	Gorodkov, B. N. (ed.) 1953: Flora of Murmansk Region. 1: map 14. Academy of Sciences of the USSR, Moscow & Leningrad. (In Russian)	Flora of Murmansk Region (1953-1966) point distribution data	En
365	Occurrence	Cryptogramma crispa (L.) R.Br.	Cryptogramma crispa (L.) R.Br.	species	Cryptogramma	crispa	Pteridaceae	1837/1953	69.344	34.234	WGS 84	5000	Chernov, Evgeny Georgievich	RU	Murmansk Oblast	Creative Commons Attribution (CC-BY) 4.0 License	Polar-Alpine Botanical Garden-Institute	KPABG	Gorodkov, B. N. (ed.) 1953: Flora of Murmansk Region. 1: map 14. Academy of Sciences of the USSR, Moscow & Leningrad. (In Russian)	Flora of Murmansk Region (1953-1966) point distribution data	En
366	Occurrence	Cryptogramma crispa (L.) R.Br.	Cryptogramma crispa (L.) R.Br.	species	Cryptogramma	crispa	Pteridaceae	1837/1953	69.37	34.1	WGS 84	5000	Chernov, Evgeny Georgievich	RU	Murmansk Oblast	Creative Commons Attribution (CC-BY) 4.0 License	Polar-Alpine Botanical Garden-Institute	KPABG	Gorodkov, B. N. (ed.) 1953: Flora of Murmansk Region. 1: map 14. Academy of Sciences of the USSR, Moscow & Leningrad. (In Russian)	Flora of Murmansk Region (1953-1966) point distribution data	En
367	Occurrence	Cryptogramma crispa (L.) R.Br.	Cryptogramma crispa (L.) R.Br.	species	Cryptogramma	crispa	Pteridaceae	1837/1953	69.646	32.986	WGS 84	5000	Chernov, Evgeny Georgievich	RU	Murmansk Oblast	Creative Commons Attribution (CC-BY) 4.0 License	Polar-Alpine Botanical Garden-Institute	KPABG	Gorodkov, B. N. (ed.) 1953: Flora of Murmansk Region. 1: map 14. Academy of Sciences of the USSR, Moscow & Leningrad. (In Russian)	Flora of Murmansk Region (1953-1966) point distribution data	En
368	Occurrence	Cryptogramma crispa (L.) R.Br.	Cryptogramma crispa (L.) R.Br.	species	Cryptogramma	crispa	Pteridaceae	1837/1953	67.689	34.054	WGS 84	5000	Chernov, Evgeny Georgievich	RU	Murmansk Oblast	Creative Commons Attribution (CC-BY) 4.0 License	Polar-Alpine Botanical Garden-Institute	KPABG	Gorodkov, B. N. (ed.) 1953: Flora of Murmansk Region. 1: map 14. Academy of Sciences of the USSR, Moscow & Leningrad. (In Russian)	Flora of Murmansk Region (1953-1966) point distribution data	En
369	Occurrence	Cryptogramma crispa (L.) R.Br.	Cryptogramma crispa (L.) R.Br.	species	Cryptogramma	crispa	Pteridaceae	1837/1953	67.605	34.061	WGS 84	5000	Chernov, Evgeny Georgievich	RU	Murmansk Oblast	Creative Commons Attribution (CC-BY) 4.0 License	Polar-Alpine Botanical Garden-Institute	KPABG	Gorodkov, B. N. (ed.) 1953: Flora of Murmansk Region. 1: map 14. Academy of Sciences of the USSR, Moscow & Leningrad. (In Russian)	Flora of Murmansk Region (1953-1966) point distribution data	En
370	Occurrence	Cryptogramma crispa (L.) R.Br.	Cryptogramma crispa (L.) R.Br.	species	Cryptogramma	crispa	Pteridaceae	1837/1953	67.632	33.961	WGS 84	5000	Chernov, Evgeny Georgievich	RU	Murmansk Oblast	Creative Commons Attribution (CC-BY) 4.0 License	Polar-Alpine Botanical Garden-Institute	KPABG	Gorodkov, B. N. (ed.) 1953: Flora of Murmansk Region. 1: map 14. Academy of Sciences of the USSR, Moscow & Leningrad. (In Russian)	Flora of Murmansk Region (1953-1966) point distribution data	En
371	Occurrence	Cryptogramma crispa (L.) R.Br.	Cryptogramma crispa (L.) R.Br.	species	Cryptogramma	crispa	Pteridaceae	1837/1953	67.682	33.847	WGS 84	5000	Chernov, Evgeny Georgievich	RU	Murmansk Oblast	Creative Commons Attribution (CC-BY) 4.0 License	Polar-Alpine Botanical Garden-Institute	KPABG	Gorodkov, B. N. (ed.) 1953: Flora of Murmansk Region. 1: map 14. Academy of Sciences of the USSR, Moscow & Leningrad. (In Russian)	Flora of Murmansk Region (1953-1966) point distribution data	En
372	Occurrence	Cryptogramma crispa (L.) R.Br.	Cryptogramma crispa (L.) R.Br.	species	Cryptogramma	crispa	Pteridaceae	1837/1953	67.58	33.869	WGS 84	5000	Chernov, Evgeny Georgievich	RU	Murmansk Oblast	Creative Commons Attribution (CC-BY) 4.0 License	Polar-Alpine Botanical Garden-Institute	KPABG	Gorodkov, B. N. (ed.) 1953: Flora of Murmansk Region. 1: map 14. Academy of Sciences of the USSR, Moscow & Leningrad. (In Russian)	Flora of Murmansk Region (1953-1966) point distribution data	En
373	Occurrence	Cryptogramma crispa (L.) R.Br.	Cryptogramma crispa (L.) R.Br.	species	Cryptogramma	crispa	Pteridaceae	1837/1953	67.759	33.73	WGS 84	5000	Chernov, Evgeny Georgievich	RU	Murmansk Oblast	Creative Commons Attribution (CC-BY) 4.0 License	Polar-Alpine Botanical Garden-Institute	KPABG	Gorodkov, B. N. (ed.) 1953: Flora of Murmansk Region. 1: map 14. Academy of Sciences of the USSR, Moscow & Leningrad. (In Russian)	Flora of Murmansk Region (1953-1966) point distribution data	En
374	Occurrence	Cryptogramma crispa (L.) R.Br.	Cryptogramma crispa (L.) R.Br.	species	Cryptogramma	crispa	Pteridaceae	1837/1953	67.72	33.587	WGS 84	5000	Chernov, Evgeny Georgievich	RU	Murmansk Oblast	Creative Commons Attribution (CC-BY) 4.0 License	Polar-Alpine Botanical Garden-Institute	KPABG	Gorodkov, B. N. (ed.) 1953: Flora of Murmansk Region. 1: map 14. Academy of Sciences of the USSR, Moscow & Leningrad. (In Russian)	Flora of Murmansk Region (1953-1966) point distribution data	En
375	Occurrence	Cryptogramma crispa (L.) R.Br.	Cryptogramma crispa (L.) R.Br.	species	Cryptogramma	crispa	Pteridaceae	1837/1953	67.79	33.348	WGS 84	5000	Chernov, Evgeny Georgievich	RU	Murmansk Oblast	Creative Commons Attribution (CC-BY) 4.0 License	Polar-Alpine Botanical Garden-Institute	KPABG	Gorodkov, B. N. (ed.) 1953: Flora of Murmansk Region. 1: map 14. Academy of Sciences of the USSR, Moscow & Leningrad. (In Russian)	Flora of Murmansk Region (1953-1966) point distribution data	En
376	Occurrence	Cryptogramma crispa (L.) R.Br.	Cryptogramma crispa (L.) R.Br.	species	Cryptogramma	crispa	Pteridaceae	1837/1953	67.725	33.343	WGS 84	5000	Chernov, Evgeny Georgievich	RU	Murmansk Oblast	Creative Commons Attribution (CC-BY) 4.0 License	Polar-Alpine Botanical Garden-Institute	KPABG	Gorodkov, B. N. (ed.) 1953: Flora of Murmansk Region. 1: map 14. Academy of Sciences of the USSR, Moscow & Leningrad. (In Russian)	Flora of Murmansk Region (1953-1966) point distribution data	En
377	Occurrence	Cryptogramma crispa (L.) R.Br.	Cryptogramma crispa (L.) R.Br.	species	Cryptogramma	crispa	Pteridaceae	1837/1953	67.821	32.51	WGS 84	5000	Chernov, Evgeny Georgievich	RU	Murmansk Oblast	Creative Commons Attribution (CC-BY) 4.0 License	Polar-Alpine Botanical Garden-Institute	KPABG	Gorodkov, B. N. (ed.) 1953: Flora of Murmansk Region. 1: map 14. Academy of Sciences of the USSR, Moscow & Leningrad. (In Russian)	Flora of Murmansk Region (1953-1966) point distribution data	En
378	Occurrence	Cryptogramma crispa (L.) R.Br.	Cryptogramma crispa (L.) R.Br.	species	Cryptogramma	crispa	Pteridaceae	1837/1953	67.777	32.431	WGS 84	5000	Chernov, Evgeny Georgievich	RU	Murmansk Oblast	Creative Commons Attribution (CC-BY) 4.0 License	Polar-Alpine Botanical Garden-Institute	KPABG	Gorodkov, B. N. (ed.) 1953: Flora of Murmansk Region. 1: map 14. Academy of Sciences of the USSR, Moscow & Leningrad. (In Russian)	Flora of Murmansk Region (1953-1966) point distribution data	En
379	Occurrence	Cryptogramma crispa (L.) R.Br.	Cryptogramma crispa (L.) R.Br.	species	Cryptogramma	crispa	Pteridaceae	1837/1953	67.384	32.707	WGS 84	5000	Chernov, Evgeny Georgievich	RU	Murmansk Oblast	Creative Commons Attribution (CC-BY) 4.0 License	Polar-Alpine Botanical Garden-Institute	KPABG	Gorodkov, B. N. (ed.) 1953: Flora of Murmansk Region. 1: map 14. Academy of Sciences of the USSR, Moscow & Leningrad. (In Russian)	Flora of Murmansk Region (1953-1966) point distribution data	En
380	Occurrence	Polypodium vulgare L.	Polypodium vulgare L.	species	Polypodium	vulgare	Polypodiaceae	1837/1953	67.124	41.218	WGS 84	5000	Chernov, Evgeny Georgievich	RU	Murmansk Oblast	Creative Commons Attribution (CC-BY) 4.0 License	Polar-Alpine Botanical Garden-Institute	KPABG	Gorodkov, B. N. (ed.) 1953: Flora of Murmansk Region. 1: map 15. Academy of Sciences of the USSR, Moscow & Leningrad. (In Russian)	Flora of Murmansk Region (1953-1966) point distribution data	En
381	Occurrence	Polypodium vulgare L.	Polypodium vulgare L.	species	Polypodium	vulgare	Polypodiaceae	1837/1953	67.83	40.062	WGS 84	5000	Chernov, Evgeny Georgievich	RU	Murmansk Oblast	Creative Commons Attribution (CC-BY) 4.0 License	Polar-Alpine Botanical Garden-Institute	KPABG	Gorodkov, B. N. (ed.) 1953: Flora of Murmansk Region. 1: map 15. Academy of Sciences of the USSR, Moscow & Leningrad. (In Russian)	Flora of Murmansk Region (1953-1966) point distribution data	En
382	Occurrence	Polypodium vulgare L.	Polypodium vulgare L.	species	Polypodium	vulgare	Polypodiaceae	1837/1953	67.983	39.705	WGS 84	5000	Chernov, Evgeny Georgievich	RU	Murmansk Oblast	Creative Commons Attribution (CC-BY) 4.0 License	Polar-Alpine Botanical Garden-Institute	KPABG	Gorodkov, B. N. (ed.) 1953: Flora of Murmansk Region. 1: map 15. Academy of Sciences of the USSR, Moscow & Leningrad. (In Russian)	Flora of Murmansk Region (1953-1966) point distribution data	En
383	Occurrence	Polypodium vulgare L.	Polypodium vulgare L.	species	Polypodium	vulgare	Polypodiaceae	1837/1953	67.982	39.532	WGS 84	5000	Chernov, Evgeny Georgievich	RU	Murmansk Oblast	Creative Commons Attribution (CC-BY) 4.0 License	Polar-Alpine Botanical Garden-Institute	KPABG	Gorodkov, B. N. (ed.) 1953: Flora of Murmansk Region. 1: map 15. Academy of Sciences of the USSR, Moscow & Leningrad. (In Russian)	Flora of Murmansk Region (1953-1966) point distribution data	En
384	Occurrence	Polypodium vulgare L.	Polypodium vulgare L.	species	Polypodium	vulgare	Polypodiaceae	1837/1953	67.181	39.88	WGS 84	5000	Chernov, Evgeny Georgievich	RU	Murmansk Oblast	Creative Commons Attribution (CC-BY) 4.0 License	Polar-Alpine Botanical Garden-Institute	KPABG	Gorodkov, B. N. (ed.) 1953: Flora of Murmansk Region. 1: map 15. Academy of Sciences of the USSR, Moscow & Leningrad. (In Russian)	Flora of Murmansk Region (1953-1966) point distribution data	En
385	Occurrence	Polypodium vulgare L.	Polypodium vulgare L.	species	Polypodium	vulgare	Polypodiaceae	1837/1953	67.174	39.783	WGS 84	5000	Chernov, Evgeny Georgievich	RU	Murmansk Oblast	Creative Commons Attribution (CC-BY) 4.0 License	Polar-Alpine Botanical Garden-Institute	KPABG	Gorodkov, B. N. (ed.) 1953: Flora of Murmansk Region. 1: map 15. Academy of Sciences of the USSR, Moscow & Leningrad. (In Russian)	Flora of Murmansk Region (1953-1966) point distribution data	En
386	Occurrence	Polypodium vulgare L.	Polypodium vulgare L.	species	Polypodium	vulgare	Polypodiaceae	1837/1953	67.139	39.504	WGS 84	5000	Chernov, Evgeny Georgievich	RU	Murmansk Oblast	Creative Commons Attribution (CC-BY) 4.0 License	Polar-Alpine Botanical Garden-Institute	KPABG	Gorodkov, B. N. (ed.) 1953: Flora of Murmansk Region. 1: map 15. Academy of Sciences of the USSR, Moscow & Leningrad. (In Russian)	Flora of Murmansk Region (1953-1966) point distribution data	En
387	Occurrence	Polypodium vulgare L.	Polypodium vulgare L.	species	Polypodium	vulgare	Polypodiaceae	1837/1953	67.413	38.495	WGS 84	5000	Chernov, Evgeny Georgievich	RU	Murmansk Oblast	Creative Commons Attribution (CC-BY) 4.0 License	Polar-Alpine Botanical Garden-Institute	KPABG	Gorodkov, B. N. (ed.) 1953: Flora of Murmansk Region. 1: map 15. Academy of Sciences of the USSR, Moscow & Leningrad. (In Russian)	Flora of Murmansk Region (1953-1966) point distribution data	En
388	Occurrence	Polypodium vulgare L.	Polypodium vulgare L.	species	Polypodium	vulgare	Polypodiaceae	1837/1953	67.58	37.737	WGS 84	5000	Chernov, Evgeny Georgievich	RU	Murmansk Oblast	Creative Commons Attribution (CC-BY) 4.0 License	Polar-Alpine Botanical Garden-Institute	KPABG	Gorodkov, B. N. (ed.) 1953: Flora of Murmansk Region. 1: map 15. Academy of Sciences of the USSR, Moscow & Leningrad. (In Russian)	Flora of Murmansk Region (1953-1966) point distribution data	En
389	Occurrence	Polypodium vulgare L.	Polypodium vulgare L.	species	Polypodium	vulgare	Polypodiaceae	1837/1953	66.908	36.427	WGS 84	5000	Chernov, Evgeny Georgievich	RU	Murmansk Oblast	Creative Commons Attribution (CC-BY) 4.0 License	Polar-Alpine Botanical Garden-Institute	KPABG	Gorodkov, B. N. (ed.) 1953: Flora of Murmansk Region. 1: map 15. Academy of Sciences of the USSR, Moscow & Leningrad. (In Russian)	Flora of Murmansk Region (1953-1966) point distribution data	En
390	Occurrence	Polypodium vulgare L.	Polypodium vulgare L.	species	Polypodium	vulgare	Polypodiaceae	1837/1953	66.927	36.227	WGS 84	5000	Chernov, Evgeny Georgievich	RU	Murmansk Oblast	Creative Commons Attribution (CC-BY) 4.0 License	Polar-Alpine Botanical Garden-Institute	KPABG	Gorodkov, B. N. (ed.) 1953: Flora of Murmansk Region. 1: map 15. Academy of Sciences of the USSR, Moscow & Leningrad. (In Russian)	Flora of Murmansk Region (1953-1966) point distribution data	En
391	Occurrence	Polypodium vulgare L.	Polypodium vulgare L.	species	Polypodium	vulgare	Polypodiaceae	1837/1953	66.52	36.304	WGS 84	5000	Chernov, Evgeny Georgievich	RU	Murmansk Oblast	Creative Commons Attribution (CC-BY) 4.0 License	Polar-Alpine Botanical Garden-Institute	KPABG	Gorodkov, B. N. (ed.) 1953: Flora of Murmansk Region. 1: map 15. Academy of Sciences of the USSR, Moscow & Leningrad. (In Russian)	Flora of Murmansk Region (1953-1966) point distribution data	En
392	Occurrence	Polypodium vulgare L.	Polypodium vulgare L.	species	Polypodium	vulgare	Polypodiaceae	1837/1953	66.683	34.402	WGS 84	5000	Chernov, Evgeny Georgievich	RU	Murmansk Oblast	Creative Commons Attribution (CC-BY) 4.0 License	Polar-Alpine Botanical Garden-Institute	KPABG	Gorodkov, B. N. (ed.) 1953: Flora of Murmansk Region. 1: map 15. Academy of Sciences of the USSR, Moscow & Leningrad. (In Russian)	Flora of Murmansk Region (1953-1966) point distribution data	En
393	Occurrence	Polypodium vulgare L.	Polypodium vulgare L.	species	Polypodium	vulgare	Polypodiaceae	1837/1953	66.724	34.283	WGS 84	5000	Chernov, Evgeny Georgievich	RU	Murmansk Oblast	Creative Commons Attribution (CC-BY) 4.0 License	Polar-Alpine Botanical Garden-Institute	KPABG	Gorodkov, B. N. (ed.) 1953: Flora of Murmansk Region. 1: map 15. Academy of Sciences of the USSR, Moscow & Leningrad. (In Russian)	Flora of Murmansk Region (1953-1966) point distribution data	En
394	Occurrence	Polypodium vulgare L.	Polypodium vulgare L.	species	Polypodium	vulgare	Polypodiaceae	1837/1953	69.213	33.736	WGS 84	5000	Chernov, Evgeny Georgievich	RU	Murmansk Oblast	Creative Commons Attribution (CC-BY) 4.0 License	Polar-Alpine Botanical Garden-Institute	KPABG	Gorodkov, B. N. (ed.) 1953: Flora of Murmansk Region. 1: map 15. Academy of Sciences of the USSR, Moscow & Leningrad. (In Russian)	Flora of Murmansk Region (1953-1966) point distribution data	En
395	Occurrence	Polypodium vulgare L.	Polypodium vulgare L.	species	Polypodium	vulgare	Polypodiaceae	1837/1953	69.158	33.768	WGS 84	5000	Chernov, Evgeny Georgievich	RU	Murmansk Oblast	Creative Commons Attribution (CC-BY) 4.0 License	Polar-Alpine Botanical Garden-Institute	KPABG	Gorodkov, B. N. (ed.) 1953: Flora of Murmansk Region. 1: map 15. Academy of Sciences of the USSR, Moscow & Leningrad. (In Russian)	Flora of Murmansk Region (1953-1966) point distribution data	En
396	Occurrence	Polypodium vulgare L.	Polypodium vulgare L.	species	Polypodium	vulgare	Polypodiaceae	1837/1953	69.305	33.373	WGS 84	5000	Chernov, Evgeny Georgievich	RU	Murmansk Oblast	Creative Commons Attribution (CC-BY) 4.0 License	Polar-Alpine Botanical Garden-Institute	KPABG	Gorodkov, B. N. (ed.) 1953: Flora of Murmansk Region. 1: map 15. Academy of Sciences of the USSR, Moscow & Leningrad. (In Russian)	Flora of Murmansk Region (1953-1966) point distribution data	En
397	Occurrence	Polypodium vulgare L.	Polypodium vulgare L.	species	Polypodium	vulgare	Polypodiaceae	1837/1953	69.267	33.286	WGS 84	5000	Chernov, Evgeny Georgievich	RU	Murmansk Oblast	Creative Commons Attribution (CC-BY) 4.0 License	Polar-Alpine Botanical Garden-Institute	KPABG	Gorodkov, B. N. (ed.) 1953: Flora of Murmansk Region. 1: map 15. Academy of Sciences of the USSR, Moscow & Leningrad. (In Russian)	Flora of Murmansk Region (1953-1966) point distribution data	En
398	Occurrence	Polypodium vulgare L.	Polypodium vulgare L.	species	Polypodium	vulgare	Polypodiaceae	1837/1953	69.078	33.063	WGS 84	5000	Chernov, Evgeny Georgievich	RU	Murmansk Oblast	Creative Commons Attribution (CC-BY) 4.0 License	Polar-Alpine Botanical Garden-Institute	KPABG	Gorodkov, B. N. (ed.) 1953: Flora of Murmansk Region. 1: map 15. Academy of Sciences of the USSR, Moscow & Leningrad. (In Russian)	Flora of Murmansk Region (1953-1966) point distribution data	En
399	Occurrence	Polypodium vulgare L.	Polypodium vulgare L.	species	Polypodium	vulgare	Polypodiaceae	1837/1953	68.994	33.036	WGS 84	5000	Chernov, Evgeny Georgievich	RU	Murmansk Oblast	Creative Commons Attribution (CC-BY) 4.0 License	Polar-Alpine Botanical Garden-Institute	KPABG	Gorodkov, B. N. (ed.) 1953: Flora of Murmansk Region. 1: map 15. Academy of Sciences of the USSR, Moscow & Leningrad. (In Russian)	Flora of Murmansk Region (1953-1966) point distribution data	En
400	Occurrence	Polypodium vulgare L.	Polypodium vulgare L.	species	Polypodium	vulgare	Polypodiaceae	1837/1953	67.911	32.878	WGS 84	5000	Chernov, Evgeny Georgievich	RU	Murmansk Oblast	Creative Commons Attribution (CC-BY) 4.0 License	Polar-Alpine Botanical Garden-Institute	KPABG	Gorodkov, B. N. (ed.) 1953: Flora of Murmansk Region. 1: map 15. Academy of Sciences of the USSR, Moscow & Leningrad. (In Russian)	Flora of Murmansk Region (1953-1966) point distribution data	En
401	Occurrence	Polypodium vulgare L.	Polypodium vulgare L.	species	Polypodium	vulgare	Polypodiaceae	1837/1953	67.804	32.378	WGS 84	5000	Chernov, Evgeny Georgievich	RU	Murmansk Oblast	Creative Commons Attribution (CC-BY) 4.0 License	Polar-Alpine Botanical Garden-Institute	KPABG	Gorodkov, B. N. (ed.) 1953: Flora of Murmansk Region. 1: map 15. Academy of Sciences of the USSR, Moscow & Leningrad. (In Russian)	Flora of Murmansk Region (1953-1966) point distribution data	En
402	Occurrence	Polypodium vulgare L.	Polypodium vulgare L.	species	Polypodium	vulgare	Polypodiaceae	1837/1953	67.751	33.841	WGS 84	5000	Chernov, Evgeny Georgievich	RU	Murmansk Oblast	Creative Commons Attribution (CC-BY) 4.0 License	Polar-Alpine Botanical Garden-Institute	KPABG	Gorodkov, B. N. (ed.) 1953: Flora of Murmansk Region. 1: map 15. Academy of Sciences of the USSR, Moscow & Leningrad. (In Russian)	Flora of Murmansk Region (1953-1966) point distribution data	En
403	Occurrence	Polypodium vulgare L.	Polypodium vulgare L.	species	Polypodium	vulgare	Polypodiaceae	1837/1953	67.777	33.716	WGS 84	5000	Chernov, Evgeny Georgievich	RU	Murmansk Oblast	Creative Commons Attribution (CC-BY) 4.0 License	Polar-Alpine Botanical Garden-Institute	KPABG	Gorodkov, B. N. (ed.) 1953: Flora of Murmansk Region. 1: map 15. Academy of Sciences of the USSR, Moscow & Leningrad. (In Russian)	Flora of Murmansk Region (1953-1966) point distribution data	En
404	Occurrence	Polypodium vulgare L.	Polypodium vulgare L.	species	Polypodium	vulgare	Polypodiaceae	1837/1953	67.725	33.611	WGS 84	5000	Chernov, Evgeny Georgievich	RU	Murmansk Oblast	Creative Commons Attribution (CC-BY) 4.0 License	Polar-Alpine Botanical Garden-Institute	KPABG	Gorodkov, B. N. (ed.) 1953: Flora of Murmansk Region. 1: map 15. Academy of Sciences of the USSR, Moscow & Leningrad. (In Russian)	Flora of Murmansk Region (1953-1966) point distribution data	En
405	Occurrence	Polypodium vulgare L.	Polypodium vulgare L.	species	Polypodium	vulgare	Polypodiaceae	1837/1953	67.672	33.836	WGS 84	5000	Chernov, Evgeny Georgievich	RU	Murmansk Oblast	Creative Commons Attribution (CC-BY) 4.0 License	Polar-Alpine Botanical Garden-Institute	KPABG	Gorodkov, B. N. (ed.) 1953: Flora of Murmansk Region. 1: map 15. Academy of Sciences of the USSR, Moscow & Leningrad. (In Russian)	Flora of Murmansk Region (1953-1966) point distribution data	En
406	Occurrence	Polypodium vulgare L.	Polypodium vulgare L.	species	Polypodium	vulgare	Polypodiaceae	1837/1953	67.571	33.894	WGS 84	5000	Chernov, Evgeny Georgievich	RU	Murmansk Oblast	Creative Commons Attribution (CC-BY) 4.0 License	Polar-Alpine Botanical Garden-Institute	KPABG	Gorodkov, B. N. (ed.) 1953: Flora of Murmansk Region. 1: map 15. Academy of Sciences of the USSR, Moscow & Leningrad. (In Russian)	Flora of Murmansk Region (1953-1966) point distribution data	En
407	Occurrence	Polypodium vulgare L.	Polypodium vulgare L.	species	Polypodium	vulgare	Polypodiaceae	1837/1953	67.707	33.369	WGS 84	5000	Chernov, Evgeny Georgievich	RU	Murmansk Oblast	Creative Commons Attribution (CC-BY) 4.0 License	Polar-Alpine Botanical Garden-Institute	KPABG	Gorodkov, B. N. (ed.) 1953: Flora of Murmansk Region. 1: map 15. Academy of Sciences of the USSR, Moscow & Leningrad. (In Russian)	Flora of Murmansk Region (1953-1966) point distribution data	En
408	Occurrence	Polypodium vulgare L.	Polypodium vulgare L.	species	Polypodium	vulgare	Polypodiaceae	1837/1953	67.653	32.925	WGS 84	5000	Chernov, Evgeny Georgievich	RU	Murmansk Oblast	Creative Commons Attribution (CC-BY) 4.0 License	Polar-Alpine Botanical Garden-Institute	KPABG	Gorodkov, B. N. (ed.) 1953: Flora of Murmansk Region. 1: map 15. Academy of Sciences of the USSR, Moscow & Leningrad. (In Russian)	Flora of Murmansk Region (1953-1966) point distribution data	En
409	Occurrence	Polypodium vulgare L.	Polypodium vulgare L.	species	Polypodium	vulgare	Polypodiaceae	1837/1953	67.509	32.459	WGS 84	5000	Chernov, Evgeny Georgievich	RU	Murmansk Oblast	Creative Commons Attribution (CC-BY) 4.0 License	Polar-Alpine Botanical Garden-Institute	KPABG	Gorodkov, B. N. (ed.) 1953: Flora of Murmansk Region. 1: map 15. Academy of Sciences of the USSR, Moscow & Leningrad. (In Russian)	Flora of Murmansk Region (1953-1966) point distribution data	En
410	Occurrence	Polypodium vulgare L.	Polypodium vulgare L.	species	Polypodium	vulgare	Polypodiaceae	1837/1953	67.196	32.553	WGS 84	5000	Chernov, Evgeny Georgievich	RU	Murmansk Oblast	Creative Commons Attribution (CC-BY) 4.0 License	Polar-Alpine Botanical Garden-Institute	KPABG	Gorodkov, B. N. (ed.) 1953: Flora of Murmansk Region. 1: map 15. Academy of Sciences of the USSR, Moscow & Leningrad. (In Russian)	Flora of Murmansk Region (1953-1966) point distribution data	En
411	Occurrence	Polypodium vulgare L.	Polypodium vulgare L.	species	Polypodium	vulgare	Polypodiaceae	1837/1953	67.132	32.622	WGS 84	5000	Chernov, Evgeny Georgievich	RU	Murmansk Oblast	Creative Commons Attribution (CC-BY) 4.0 License	Polar-Alpine Botanical Garden-Institute	KPABG	Gorodkov, B. N. (ed.) 1953: Flora of Murmansk Region. 1: map 15. Academy of Sciences of the USSR, Moscow & Leningrad. (In Russian)	Flora of Murmansk Region (1953-1966) point distribution data	En
412	Occurrence	Polypodium vulgare L.	Polypodium vulgare L.	species	Polypodium	vulgare	Polypodiaceae	1837/1953	66.868	32.4	WGS 84	5000	Chernov, Evgeny Georgievich	RU	Murmansk Oblast	Creative Commons Attribution (CC-BY) 4.0 License	Polar-Alpine Botanical Garden-Institute	KPABG	Gorodkov, B. N. (ed.) 1953: Flora of Murmansk Region. 1: map 15. Academy of Sciences of the USSR, Moscow & Leningrad. (In Russian)	Flora of Murmansk Region (1953-1966) point distribution data	En
413	Occurrence	Polypodium vulgare L.	Polypodium vulgare L.	species	Polypodium	vulgare	Polypodiaceae	1837/1953	67.378	30.731	WGS 84	5000	Chernov, Evgeny Georgievich	RU	Murmansk Oblast	Creative Commons Attribution (CC-BY) 4.0 License	Polar-Alpine Botanical Garden-Institute	KPABG	Gorodkov, B. N. (ed.) 1953: Flora of Murmansk Region. 1: map 15. Academy of Sciences of the USSR, Moscow & Leningrad. (In Russian)	Flora of Murmansk Region (1953-1966) point distribution data	En
414	Occurrence	Botrychium lunaria (L.) Sw.	Botrychium lunaria (L.) Sw.	species	Botrychium	lunaria	Ophioglossaceae	1837/1953	66.258	39.874	WGS 84	5000	Chernov, Evgeny Georgievich	RU	Murmansk Oblast	Creative Commons Attribution (CC-BY) 4.0 License	Polar-Alpine Botanical Garden-Institute	KPABG	Gorodkov, B. N. (ed.) 1953: Flora of Murmansk Region. 1: map 16. Academy of Sciences of the USSR, Moscow & Leningrad. (In Russian)	Flora of Murmansk Region (1953-1966) point distribution data	En
415	Occurrence	Botrychium lunaria (L.) Sw.	Botrychium lunaria (L.) Sw.	species	Botrychium	lunaria	Ophioglossaceae	1837/1953	66.114	39.109	WGS 84	5000	Chernov, Evgeny Georgievich	RU	Murmansk Oblast	Creative Commons Attribution (CC-BY) 4.0 License	Polar-Alpine Botanical Garden-Institute	KPABG	Gorodkov, B. N. (ed.) 1953: Flora of Murmansk Region. 1: map 16. Academy of Sciences of the USSR, Moscow & Leningrad. (In Russian)	Flora of Murmansk Region (1953-1966) point distribution data	En
416	Occurrence	Botrychium lunaria (L.) Sw.	Botrychium lunaria (L.) Sw.	species	Botrychium	lunaria	Ophioglossaceae	1837/1953	66.133	38.859	WGS 84	5000	Chernov, Evgeny Georgievich	RU	Murmansk Oblast	Creative Commons Attribution (CC-BY) 4.0 License	Polar-Alpine Botanical Garden-Institute	KPABG	Gorodkov, B. N. (ed.) 1953: Flora of Murmansk Region. 1: map 16. Academy of Sciences of the USSR, Moscow & Leningrad. (In Russian)	Flora of Murmansk Region (1953-1966) point distribution data	En
417	Occurrence	Botrychium lunaria (L.) Sw.	Botrychium lunaria (L.) Sw.	species	Botrychium	lunaria	Ophioglossaceae	1837/1953	66.264	38.518	WGS 84	5000	Chernov, Evgeny Georgievich	RU	Murmansk Oblast	Creative Commons Attribution (CC-BY) 4.0 License	Polar-Alpine Botanical Garden-Institute	KPABG	Gorodkov, B. N. (ed.) 1953: Flora of Murmansk Region. 1: map 16. Academy of Sciences of the USSR, Moscow & Leningrad. (In Russian)	Flora of Murmansk Region (1953-1966) point distribution data	En
418	Occurrence	Botrychium lunaria (L.) Sw.	Botrychium lunaria (L.) Sw.	species	Botrychium	lunaria	Ophioglossaceae	1837/1953	66.071	38.647	WGS 84	5000	Chernov, Evgeny Georgievich	RU	Murmansk Oblast	Creative Commons Attribution (CC-BY) 4.0 License	Polar-Alpine Botanical Garden-Institute	KPABG	Gorodkov, B. N. (ed.) 1953: Flora of Murmansk Region. 1: map 16. Academy of Sciences of the USSR, Moscow & Leningrad. (In Russian)	Flora of Murmansk Region (1953-1966) point distribution data	En
419	Occurrence	Botrychium lunaria (L.) Sw.	Botrychium lunaria (L.) Sw.	species	Botrychium	lunaria	Ophioglossaceae	1837/1953	66.087	38.238	WGS 84	5000	Chernov, Evgeny Georgievich	RU	Murmansk Oblast	Creative Commons Attribution (CC-BY) 4.0 License	Polar-Alpine Botanical Garden-Institute	KPABG	Gorodkov, B. N. (ed.) 1953: Flora of Murmansk Region. 1: map 16. Academy of Sciences of the USSR, Moscow & Leningrad. (In Russian)	Flora of Murmansk Region (1953-1966) point distribution data	En
420	Occurrence	Botrychium lunaria (L.) Sw.	Botrychium lunaria (L.) Sw.	species	Botrychium	lunaria	Ophioglossaceae	1837/1953	66.07	38.157	WGS 84	5000	Chernov, Evgeny Georgievich	RU	Murmansk Oblast	Creative Commons Attribution (CC-BY) 4.0 License	Polar-Alpine Botanical Garden-Institute	KPABG	Gorodkov, B. N. (ed.) 1953: Flora of Murmansk Region. 1: map 16. Academy of Sciences of the USSR, Moscow & Leningrad. (In Russian)	Flora of Murmansk Region (1953-1966) point distribution data	En
421	Occurrence	Botrychium lunaria (L.) Sw.	Botrychium lunaria (L.) Sw.	species	Botrychium	lunaria	Ophioglossaceae	1837/1953	66.104	38.023	WGS 84	5000	Chernov, Evgeny Georgievich	RU	Murmansk Oblast	Creative Commons Attribution (CC-BY) 4.0 License	Polar-Alpine Botanical Garden-Institute	KPABG	Gorodkov, B. N. (ed.) 1953: Flora of Murmansk Region. 1: map 16. Academy of Sciences of the USSR, Moscow & Leningrad. (In Russian)	Flora of Murmansk Region (1953-1966) point distribution data	En
422	Occurrence	Botrychium lunaria (L.) Sw.	Botrychium lunaria (L.) Sw.	species	Botrychium	lunaria	Ophioglossaceae	1837/1953	69.01	35.771	WGS 84	5000	Chernov, Evgeny Georgievich	RU	Murmansk Oblast	Creative Commons Attribution (CC-BY) 4.0 License	Polar-Alpine Botanical Garden-Institute	KPABG	Gorodkov, B. N. (ed.) 1953: Flora of Murmansk Region. 1: map 16. Academy of Sciences of the USSR, Moscow & Leningrad. (In Russian)	Flora of Murmansk Region (1953-1966) point distribution data	En
423	Occurrence	Botrychium lunaria (L.) Sw.	Botrychium lunaria (L.) Sw.	species	Botrychium	lunaria	Ophioglossaceae	1837/1953	68.012	35.027	WGS 84	5000	Chernov, Evgeny Georgievich	RU	Murmansk Oblast	Creative Commons Attribution (CC-BY) 4.0 License	Polar-Alpine Botanical Garden-Institute	KPABG	Gorodkov, B. N. (ed.) 1953: Flora of Murmansk Region. 1: map 16. Academy of Sciences of the USSR, Moscow & Leningrad. (In Russian)	Flora of Murmansk Region (1953-1966) point distribution data	En
424	Occurrence	Botrychium lunaria (L.) Sw.	Botrychium lunaria (L.) Sw.	species	Botrychium	lunaria	Ophioglossaceae	1837/1953	69.76	32.635	WGS 84	5000	Chernov, Evgeny Georgievich	RU	Murmansk Oblast	Creative Commons Attribution (CC-BY) 4.0 License	Polar-Alpine Botanical Garden-Institute	KPABG	Gorodkov, B. N. (ed.) 1953: Flora of Murmansk Region. 1: map 16. Academy of Sciences of the USSR, Moscow & Leningrad. (In Russian)	Flora of Murmansk Region (1953-1966) point distribution data	En
425	Occurrence	Botrychium lunaria (L.) Sw.	Botrychium lunaria (L.) Sw.	species	Botrychium	lunaria	Ophioglossaceae	1837/1953	69.228	33.487	WGS 84	5000	Chernov, Evgeny Georgievich	RU	Murmansk Oblast	Creative Commons Attribution (CC-BY) 4.0 License	Polar-Alpine Botanical Garden-Institute	KPABG	Gorodkov, B. N. (ed.) 1953: Flora of Murmansk Region. 1: map 16. Academy of Sciences of the USSR, Moscow & Leningrad. (In Russian)	Flora of Murmansk Region (1953-1966) point distribution data	En
426	Occurrence	Botrychium lunaria (L.) Sw.	Botrychium lunaria (L.) Sw.	species	Botrychium	lunaria	Ophioglossaceae	1837/1953	69.168	33.507	WGS 84	5000	Chernov, Evgeny Georgievich	RU	Murmansk Oblast	Creative Commons Attribution (CC-BY) 4.0 License	Polar-Alpine Botanical Garden-Institute	KPABG	Gorodkov, B. N. (ed.) 1953: Flora of Murmansk Region. 1: map 16. Academy of Sciences of the USSR, Moscow & Leningrad. (In Russian)	Flora of Murmansk Region (1953-1966) point distribution data	En
427	Occurrence	Botrychium lunaria (L.) Sw.	Botrychium lunaria (L.) Sw.	species	Botrychium	lunaria	Ophioglossaceae	1837/1953	68.858	32.925	WGS 84	5000	Chernov, Evgeny Georgievich	RU	Murmansk Oblast	Creative Commons Attribution (CC-BY) 4.0 License	Polar-Alpine Botanical Garden-Institute	KPABG	Gorodkov, B. N. (ed.) 1953: Flora of Murmansk Region. 1: map 16. Academy of Sciences of the USSR, Moscow & Leningrad. (In Russian)	Flora of Murmansk Region (1953-1966) point distribution data	En
428	Occurrence	Botrychium lunaria (L.) Sw.	Botrychium lunaria (L.) Sw.	species	Botrychium	lunaria	Ophioglossaceae	1837/1953	68.817	32.764	WGS 84	5000	Chernov, Evgeny Georgievich	RU	Murmansk Oblast	Creative Commons Attribution (CC-BY) 4.0 License	Polar-Alpine Botanical Garden-Institute	KPABG	Gorodkov, B. N. (ed.) 1953: Flora of Murmansk Region. 1: map 16. Academy of Sciences of the USSR, Moscow & Leningrad. (In Russian)	Flora of Murmansk Region (1953-1966) point distribution data	En
429	Occurrence	Botrychium lunaria (L.) Sw.	Botrychium lunaria (L.) Sw.	species	Botrychium	lunaria	Ophioglossaceae	1837/1953	67.728	33.855	WGS 84	5000	Chernov, Evgeny Georgievich	RU	Murmansk Oblast	Creative Commons Attribution (CC-BY) 4.0 License	Polar-Alpine Botanical Garden-Institute	KPABG	Gorodkov, B. N. (ed.) 1953: Flora of Murmansk Region. 1: map 16. Academy of Sciences of the USSR, Moscow & Leningrad. (In Russian)	Flora of Murmansk Region (1953-1966) point distribution data	En
430	Occurrence	Botrychium lunaria (L.) Sw.	Botrychium lunaria (L.) Sw.	species	Botrychium	lunaria	Ophioglossaceae	1837/1953	67.739	33.671	WGS 84	5000	Chernov, Evgeny Georgievich	RU	Murmansk Oblast	Creative Commons Attribution (CC-BY) 4.0 License	Polar-Alpine Botanical Garden-Institute	KPABG	Gorodkov, B. N. (ed.) 1953: Flora of Murmansk Region. 1: map 16. Academy of Sciences of the USSR, Moscow & Leningrad. (In Russian)	Flora of Murmansk Region (1953-1966) point distribution data	En
431	Occurrence	Botrychium lunaria (L.) Sw.	Botrychium lunaria (L.) Sw.	species	Botrychium	lunaria	Ophioglossaceae	1837/1953	67.68	33.762	WGS 84	5000	Chernov, Evgeny Georgievich	RU	Murmansk Oblast	Creative Commons Attribution (CC-BY) 4.0 License	Polar-Alpine Botanical Garden-Institute	KPABG	Gorodkov, B. N. (ed.) 1953: Flora of Murmansk Region. 1: map 16. Academy of Sciences of the USSR, Moscow & Leningrad. (In Russian)	Flora of Murmansk Region (1953-1966) point distribution data	En
432	Occurrence	Botrychium lunaria (L.) Sw.	Botrychium lunaria (L.) Sw.	species	Botrychium	lunaria	Ophioglossaceae	1837/1953	67.632	33.925	WGS 84	5000	Chernov, Evgeny Georgievich	RU	Murmansk Oblast	Creative Commons Attribution (CC-BY) 4.0 License	Polar-Alpine Botanical Garden-Institute	KPABG	Gorodkov, B. N. (ed.) 1953: Flora of Murmansk Region. 1: map 16. Academy of Sciences of the USSR, Moscow & Leningrad. (In Russian)	Flora of Murmansk Region (1953-1966) point distribution data	En
433	Occurrence	Botrychium lunaria (L.) Sw.	Botrychium lunaria (L.) Sw.	species	Botrychium	lunaria	Ophioglossaceae	1837/1953	67.571	33.93	WGS 84	5000	Chernov, Evgeny Georgievich	RU	Murmansk Oblast	Creative Commons Attribution (CC-BY) 4.0 License	Polar-Alpine Botanical Garden-Institute	KPABG	Gorodkov, B. N. (ed.) 1953: Flora of Murmansk Region. 1: map 16. Academy of Sciences of the USSR, Moscow & Leningrad. (In Russian)	Flora of Murmansk Region (1953-1966) point distribution data	En
434	Occurrence	Botrychium lunaria (L.) Sw.	Botrychium lunaria (L.) Sw.	species	Botrychium	lunaria	Ophioglossaceae	1837/1953	67.688	33.371	WGS 84	5000	Chernov, Evgeny Georgievich	RU	Murmansk Oblast	Creative Commons Attribution (CC-BY) 4.0 License	Polar-Alpine Botanical Garden-Institute	KPABG	Gorodkov, B. N. (ed.) 1953: Flora of Murmansk Region. 1: map 16. Academy of Sciences of the USSR, Moscow & Leningrad. (In Russian)	Flora of Murmansk Region (1953-1966) point distribution data	En
435	Occurrence	Botrychium lunaria (L.) Sw.	Botrychium lunaria (L.) Sw.	species	Botrychium	lunaria	Ophioglossaceae	1837/1953	67.168	32.557	WGS 84	5000	Chernov, Evgeny Georgievich	RU	Murmansk Oblast	Creative Commons Attribution (CC-BY) 4.0 License	Polar-Alpine Botanical Garden-Institute	KPABG	Gorodkov, B. N. (ed.) 1953: Flora of Murmansk Region. 1: map 16. Academy of Sciences of the USSR, Moscow & Leningrad. (In Russian)	Flora of Murmansk Region (1953-1966) point distribution data	En
436	Occurrence	Botrychium lunaria (L.) Sw.	Botrychium lunaria (L.) Sw.	species	Botrychium	lunaria	Ophioglossaceae	1837/1953	66.91	32.618	WGS 84	5000	Chernov, Evgeny Georgievich	RU	Murmansk Oblast	Creative Commons Attribution (CC-BY) 4.0 License	Polar-Alpine Botanical Garden-Institute	KPABG	Gorodkov, B. N. (ed.) 1953: Flora of Murmansk Region. 1: map 16. Academy of Sciences of the USSR, Moscow & Leningrad. (In Russian)	Flora of Murmansk Region (1953-1966) point distribution data	En
437	Occurrence	Botrychium lunaria (L.) Sw.	Botrychium lunaria (L.) Sw.	species	Botrychium	lunaria	Ophioglossaceae	1837/1953	68.588	31.465	WGS 84	5000	Chernov, Evgeny Georgievich	RU	Murmansk Oblast	Creative Commons Attribution (CC-BY) 4.0 License	Polar-Alpine Botanical Garden-Institute	KPABG	Gorodkov, B. N. (ed.) 1953: Flora of Murmansk Region. 1: map 16. Academy of Sciences of the USSR, Moscow & Leningrad. (In Russian)	Flora of Murmansk Region (1953-1966) point distribution data	En
438	Occurrence	Botrychium lunaria (L.) Sw.	Botrychium lunaria (L.) Sw.	species	Botrychium	lunaria	Ophioglossaceae	1837/1953	66.757	39.144	WGS 84	5000	Chernov, Evgeny Georgievich	RU	Murmansk Oblast	Creative Commons Attribution (CC-BY) 4.0 License	Polar-Alpine Botanical Garden-Institute	KPABG	Gorodkov, B. N. (ed.) 1953: Flora of Murmansk Region. 1: map 16. Academy of Sciences of the USSR, Moscow & Leningrad. (In Russian)	Flora of Murmansk Region (1953-1966) point distribution data	En
439	Occurrence	Botrychium lunaria (L.) Sw.	Botrychium lunaria (L.) Sw.	species	Botrychium	lunaria	Ophioglossaceae	1837/1953	68.885	33.166	WGS 84	5000	Chernov, Evgeny Georgievich	RU	Murmansk Oblast	Creative Commons Attribution (CC-BY) 4.0 License	Polar-Alpine Botanical Garden-Institute	KPABG	Gorodkov, B. N. (ed.) 1953: Flora of Murmansk Region. 1: map 16. Academy of Sciences of the USSR, Moscow & Leningrad. (In Russian)	Flora of Murmansk Region (1953-1966) point distribution data	En
440	Occurrence	Botrychium boreale (Fries) Milde	Botrychium boreale (Fries) Milde	species	Botrychium	boreale	Ophioglossaceae	1837/1953	67.975	39.618	WGS 84	5000	Chernov, Evgeny Georgievich	RU	Murmansk Oblast	Creative Commons Attribution (CC-BY) 4.0 License	Polar-Alpine Botanical Garden-Institute	KPABG	Gorodkov, B. N. (ed.) 1953: Flora of Murmansk Region. 1: map 17. Academy of Sciences of the USSR, Moscow & Leningrad. (In Russian)	Flora of Murmansk Region (1953-1966) point distribution data	En
441	Occurrence	Botrychium boreale (Fries) Milde	Botrychium boreale (Fries) Milde	species	Botrychium	boreale	Ophioglossaceae	1837/1953	67.912	38.844	WGS 84	5000	Chernov, Evgeny Georgievich	RU	Murmansk Oblast	Creative Commons Attribution (CC-BY) 4.0 License	Polar-Alpine Botanical Garden-Institute	KPABG	Gorodkov, B. N. (ed.) 1953: Flora of Murmansk Region. 1: map 17. Academy of Sciences of the USSR, Moscow & Leningrad. (In Russian)	Flora of Murmansk Region (1953-1966) point distribution data	En
442	Occurrence	Botrychium boreale (Fries) Milde	Botrychium boreale (Fries) Milde	species	Botrychium	boreale	Ophioglossaceae	1837/1953	66.277	39.888	WGS 84	5000	Chernov, Evgeny Georgievich	RU	Murmansk Oblast	Creative Commons Attribution (CC-BY) 4.0 License	Polar-Alpine Botanical Garden-Institute	KPABG	Gorodkov, B. N. (ed.) 1953: Flora of Murmansk Region. 1: map 17. Academy of Sciences of the USSR, Moscow & Leningrad. (In Russian)	Flora of Murmansk Region (1953-1966) point distribution data	En
443	Occurrence	Botrychium boreale (Fries) Milde	Botrychium boreale (Fries) Milde	species	Botrychium	boreale	Ophioglossaceae	1837/1953	68.608	37.689	WGS 84	5000	Chernov, Evgeny Georgievich	RU	Murmansk Oblast	Creative Commons Attribution (CC-BY) 4.0 License	Polar-Alpine Botanical Garden-Institute	KPABG	Gorodkov, B. N. (ed.) 1953: Flora of Murmansk Region. 1: map 17. Academy of Sciences of the USSR, Moscow & Leningrad. (In Russian)	Flora of Murmansk Region (1953-1966) point distribution data	En
444	Occurrence	Botrychium boreale (Fries) Milde	Botrychium boreale (Fries) Milde	species	Botrychium	boreale	Ophioglossaceae	1837/1953	66.909	36.215	WGS 84	5000	Chernov, Evgeny Georgievich	RU	Murmansk Oblast	Creative Commons Attribution (CC-BY) 4.0 License	Polar-Alpine Botanical Garden-Institute	KPABG	Gorodkov, B. N. (ed.) 1953: Flora of Murmansk Region. 1: map 17. Academy of Sciences of the USSR, Moscow & Leningrad. (In Russian)	Flora of Murmansk Region (1953-1966) point distribution data	En
445	Occurrence	Botrychium boreale (Fries) Milde	Botrychium boreale (Fries) Milde	species	Botrychium	boreale	Ophioglossaceae	1837/1953	66.14	37.751	WGS 84	5000	Chernov, Evgeny Georgievich	RU	Murmansk Oblast	Creative Commons Attribution (CC-BY) 4.0 License	Polar-Alpine Botanical Garden-Institute	KPABG	Gorodkov, B. N. (ed.) 1953: Flora of Murmansk Region. 1: map 17. Academy of Sciences of the USSR, Moscow & Leningrad. (In Russian)	Flora of Murmansk Region (1953-1966) point distribution data	En
446	Occurrence	Botrychium boreale (Fries) Milde	Botrychium boreale (Fries) Milde	species	Botrychium	boreale	Ophioglossaceae	1837/1953	69.042	35.796	WGS 84	5000	Chernov, Evgeny Georgievich	RU	Murmansk Oblast	Creative Commons Attribution (CC-BY) 4.0 License	Polar-Alpine Botanical Garden-Institute	KPABG	Gorodkov, B. N. (ed.) 1953: Flora of Murmansk Region. 1: map 17. Academy of Sciences of the USSR, Moscow & Leningrad. (In Russian)	Flora of Murmansk Region (1953-1966) point distribution data	En
447	Occurrence	Botrychium boreale (Fries) Milde	Botrychium boreale (Fries) Milde	species	Botrychium	boreale	Ophioglossaceae	1837/1953	69.162	33.39	WGS 84	5000	Chernov, Evgeny Georgievich	RU	Murmansk Oblast	Creative Commons Attribution (CC-BY) 4.0 License	Polar-Alpine Botanical Garden-Institute	KPABG	Gorodkov, B. N. (ed.) 1953: Flora of Murmansk Region. 1: map 17. Academy of Sciences of the USSR, Moscow & Leningrad. (In Russian)	Flora of Murmansk Region (1953-1966) point distribution data	En
448	Occurrence	Botrychium boreale (Fries) Milde	Botrychium boreale (Fries) Milde	species	Botrychium	boreale	Ophioglossaceae	1837/1953	68.903	33.151	WGS 84	5000	Chernov, Evgeny Georgievich	RU	Murmansk Oblast	Creative Commons Attribution (CC-BY) 4.0 License	Polar-Alpine Botanical Garden-Institute	KPABG	Gorodkov, B. N. (ed.) 1953: Flora of Murmansk Region. 1: map 17. Academy of Sciences of the USSR, Moscow & Leningrad. (In Russian)	Flora of Murmansk Region (1953-1966) point distribution data	En
449	Occurrence	Botrychium boreale (Fries) Milde	Botrychium boreale (Fries) Milde	species	Botrychium	boreale	Ophioglossaceae	1837/1953	68.852	33.144	WGS 84	5000	Chernov, Evgeny Georgievich	RU	Murmansk Oblast	Creative Commons Attribution (CC-BY) 4.0 License	Polar-Alpine Botanical Garden-Institute	KPABG	Gorodkov, B. N. (ed.) 1953: Flora of Murmansk Region. 1: map 17. Academy of Sciences of the USSR, Moscow & Leningrad. (In Russian)	Flora of Murmansk Region (1953-1966) point distribution data	En
450	Occurrence	Botrychium boreale (Fries) Milde	Botrychium boreale (Fries) Milde	species	Botrychium	boreale	Ophioglossaceae	1837/1953	67.703	33.723	WGS 84	5000	Chernov, Evgeny Georgievich	RU	Murmansk Oblast	Creative Commons Attribution (CC-BY) 4.0 License	Polar-Alpine Botanical Garden-Institute	KPABG	Gorodkov, B. N. (ed.) 1953: Flora of Murmansk Region. 1: map 17. Academy of Sciences of the USSR, Moscow & Leningrad. (In Russian)	Flora of Murmansk Region (1953-1966) point distribution data	En
451	Occurrence	Botrychium boreale (Fries) Milde	Botrychium boreale (Fries) Milde	species	Botrychium	boreale	Ophioglossaceae	1837/1953	67.678	33.324	WGS 84	5000	Chernov, Evgeny Georgievich	RU	Murmansk Oblast	Creative Commons Attribution (CC-BY) 4.0 License	Polar-Alpine Botanical Garden-Institute	KPABG	Gorodkov, B. N. (ed.) 1953: Flora of Murmansk Region. 1: map 17. Academy of Sciences of the USSR, Moscow & Leningrad. (In Russian)	Flora of Murmansk Region (1953-1966) point distribution data	En
452	Occurrence	Botrychium boreale (Fries) Milde	Botrychium boreale (Fries) Milde	species	Botrychium	boreale	Ophioglossaceae	1837/1953	67.188	32.411	WGS 84	5000	Chernov, Evgeny Georgievich	RU	Murmansk Oblast	Creative Commons Attribution (CC-BY) 4.0 License	Polar-Alpine Botanical Garden-Institute	KPABG	Gorodkov, B. N. (ed.) 1953: Flora of Murmansk Region. 1: map 17. Academy of Sciences of the USSR, Moscow & Leningrad. (In Russian)	Flora of Murmansk Region (1953-1966) point distribution data	En
453	Occurrence	Botrychium boreale (Fries) Milde	Botrychium boreale (Fries) Milde	species	Botrychium	boreale	Ophioglossaceae	1837/1953	67.125	32.492	WGS 84	5000	Chernov, Evgeny Georgievich	RU	Murmansk Oblast	Creative Commons Attribution (CC-BY) 4.0 License	Polar-Alpine Botanical Garden-Institute	KPABG	Gorodkov, B. N. (ed.) 1953: Flora of Murmansk Region. 1: map 17. Academy of Sciences of the USSR, Moscow & Leningrad. (In Russian)	Flora of Murmansk Region (1953-1966) point distribution data	En
454	Occurrence	Botrychium boreale (Fries) Milde	Botrychium boreale (Fries) Milde	species	Botrychium	boreale	Ophioglossaceae	1837/1953	68.588	31.44	WGS 84	5000	Chernov, Evgeny Georgievich	RU	Murmansk Oblast	Creative Commons Attribution (CC-BY) 4.0 License	Polar-Alpine Botanical Garden-Institute	KPABG	Gorodkov, B. N. (ed.) 1953: Flora of Murmansk Region. 1: map 17. Academy of Sciences of the USSR, Moscow & Leningrad. (In Russian)	Flora of Murmansk Region (1953-1966) point distribution data	En
455	Occurrence	Botrychium boreale (Fries) Milde	Botrychium boreale (Fries) Milde	species	Botrychium	boreale	Ophioglossaceae	1837/1953	68.574	31.265	WGS 84	5000	Chernov, Evgeny Georgievich	RU	Murmansk Oblast	Creative Commons Attribution (CC-BY) 4.0 License	Polar-Alpine Botanical Garden-Institute	KPABG	Gorodkov, B. N. (ed.) 1953: Flora of Murmansk Region. 1: map 17. Academy of Sciences of the USSR, Moscow & Leningrad. (In Russian)	Flora of Murmansk Region (1953-1966) point distribution data	En
456	Occurrence	Equisetum arvense L.	Equisetum arvense L.	species	Equisetum	arvense	Equisetaceae	1837/1953	67.695	40.453	WGS 84	5000	Chernov, Evgeny Georgievich	RU	Murmansk Oblast	Creative Commons Attribution (CC-BY) 4.0 License	Polar-Alpine Botanical Garden-Institute	KPABG	Gorodkov, B. N. (ed.) 1953: Flora of Murmansk Region. 1: map 18. Academy of Sciences of the USSR, Moscow & Leningrad. (In Russian)	Flora of Murmansk Region (1953-1966) point distribution data	En
457	Occurrence	Equisetum arvense L.	Equisetum arvense L.	species	Equisetum	arvense	Equisetaceae	1837/1953	67.189	41.232	WGS 84	5000	Chernov, Evgeny Georgievich	RU	Murmansk Oblast	Creative Commons Attribution (CC-BY) 4.0 License	Polar-Alpine Botanical Garden-Institute	KPABG	Gorodkov, B. N. (ed.) 1953: Flora of Murmansk Region. 1: map 18. Academy of Sciences of the USSR, Moscow & Leningrad. (In Russian)	Flora of Murmansk Region (1953-1966) point distribution data	En
458	Occurrence	Equisetum arvense L.	Equisetum arvense L.	species	Equisetum	arvense	Equisetaceae	1837/1953	67.077	41.232	WGS 84	5000	Chernov, Evgeny Georgievich	RU	Murmansk Oblast	Creative Commons Attribution (CC-BY) 4.0 License	Polar-Alpine Botanical Garden-Institute	KPABG	Gorodkov, B. N. (ed.) 1953: Flora of Murmansk Region. 1: map 18. Academy of Sciences of the USSR, Moscow & Leningrad. (In Russian)	Flora of Murmansk Region (1953-1966) point distribution data	En
459	Occurrence	Equisetum arvense L.	Equisetum arvense L.	species	Equisetum	arvense	Equisetaceae	1837/1953	67.003	41.216	WGS 84	5000	Chernov, Evgeny Georgievich	RU	Murmansk Oblast	Creative Commons Attribution (CC-BY) 4.0 License	Polar-Alpine Botanical Garden-Institute	KPABG	Gorodkov, B. N. (ed.) 1953: Flora of Murmansk Region. 1: map 18. Academy of Sciences of the USSR, Moscow & Leningrad. (In Russian)	Flora of Murmansk Region (1953-1966) point distribution data	En
460	Occurrence	Equisetum arvense L.	Equisetum arvense L.	species	Equisetum	arvense	Equisetaceae	1837/1953	66.503	40.598	WGS 84	5000	Chernov, Evgeny Georgievich	RU	Murmansk Oblast	Creative Commons Attribution (CC-BY) 4.0 License	Polar-Alpine Botanical Garden-Institute	KPABG	Gorodkov, B. N. (ed.) 1953: Flora of Murmansk Region. 1: map 18. Academy of Sciences of the USSR, Moscow & Leningrad. (In Russian)	Flora of Murmansk Region (1953-1966) point distribution data	En
461	Occurrence	Equisetum arvense L.	Equisetum arvense L.	species	Equisetum	arvense	Equisetaceae	1837/1953	68.289	38.441	WGS 84	5000	Chernov, Evgeny Georgievich	RU	Murmansk Oblast	Creative Commons Attribution (CC-BY) 4.0 License	Polar-Alpine Botanical Garden-Institute	KPABG	Gorodkov, B. N. (ed.) 1953: Flora of Murmansk Region. 1: map 18. Academy of Sciences of the USSR, Moscow & Leningrad. (In Russian)	Flora of Murmansk Region (1953-1966) point distribution data	En
462	Occurrence	Equisetum arvense L.	Equisetum arvense L.	species	Equisetum	arvense	Equisetaceae	1837/1953	68.009	39.561	WGS 84	5000	Chernov, Evgeny Georgievich	RU	Murmansk Oblast	Creative Commons Attribution (CC-BY) 4.0 License	Polar-Alpine Botanical Garden-Institute	KPABG	Gorodkov, B. N. (ed.) 1953: Flora of Murmansk Region. 1: map 18. Academy of Sciences of the USSR, Moscow & Leningrad. (In Russian)	Flora of Murmansk Region (1953-1966) point distribution data	En
463	Occurrence	Equisetum arvense L.	Equisetum arvense L.	species	Equisetum	arvense	Equisetaceae	1837/1953	67.972	39.778	WGS 84	5000	Chernov, Evgeny Georgievich	RU	Murmansk Oblast	Creative Commons Attribution (CC-BY) 4.0 License	Polar-Alpine Botanical Garden-Institute	KPABG	Gorodkov, B. N. (ed.) 1953: Flora of Murmansk Region. 1: map 18. Academy of Sciences of the USSR, Moscow & Leningrad. (In Russian)	Flora of Murmansk Region (1953-1966) point distribution data	En
464	Occurrence	Equisetum arvense L.	Equisetum arvense L.	species	Equisetum	arvense	Equisetaceae	1837/1953	67.95	39.527	WGS 84	5000	Chernov, Evgeny Georgievich	RU	Murmansk Oblast	Creative Commons Attribution (CC-BY) 4.0 License	Polar-Alpine Botanical Garden-Institute	KPABG	Gorodkov, B. N. (ed.) 1953: Flora of Murmansk Region. 1: map 18. Academy of Sciences of the USSR, Moscow & Leningrad. (In Russian)	Flora of Murmansk Region (1953-1966) point distribution data	En
465	Occurrence	Equisetum arvense L.	Equisetum arvense L.	species	Equisetum	arvense	Equisetaceae	1837/1953	67.503	37.961	WGS 84	5000	Chernov, Evgeny Georgievich	RU	Murmansk Oblast	Creative Commons Attribution (CC-BY) 4.0 License	Polar-Alpine Botanical Garden-Institute	KPABG	Gorodkov, B. N. (ed.) 1953: Flora of Murmansk Region. 1: map 18. Academy of Sciences of the USSR, Moscow & Leningrad. (In Russian)	Flora of Murmansk Region (1953-1966) point distribution data	En
466	Occurrence	Equisetum arvense L.	Equisetum arvense L.	species	Equisetum	arvense	Equisetaceae	1837/1953	67.463	38.235	WGS 84	5000	Chernov, Evgeny Georgievich	RU	Murmansk Oblast	Creative Commons Attribution (CC-BY) 4.0 License	Polar-Alpine Botanical Garden-Institute	KPABG	Gorodkov, B. N. (ed.) 1953: Flora of Murmansk Region. 1: map 18. Academy of Sciences of the USSR, Moscow & Leningrad. (In Russian)	Flora of Murmansk Region (1953-1966) point distribution data	En
467	Occurrence	Equisetum arvense L.	Equisetum arvense L.	species	Equisetum	arvense	Equisetaceae	1837/1953	67.405	38.085	WGS 84	5000	Chernov, Evgeny Georgievich	RU	Murmansk Oblast	Creative Commons Attribution (CC-BY) 4.0 License	Polar-Alpine Botanical Garden-Institute	KPABG	Gorodkov, B. N. (ed.) 1953: Flora of Murmansk Region. 1: map 18. Academy of Sciences of the USSR, Moscow & Leningrad. (In Russian)	Flora of Murmansk Region (1953-1966) point distribution data	En
468	Occurrence	Equisetum arvense L.	Equisetum arvense L.	species	Equisetum	arvense	Equisetaceae	1837/1953	67.133	39.765	WGS 84	5000	Chernov, Evgeny Georgievich	RU	Murmansk Oblast	Creative Commons Attribution (CC-BY) 4.0 License	Polar-Alpine Botanical Garden-Institute	KPABG	Gorodkov, B. N. (ed.) 1953: Flora of Murmansk Region. 1: map 18. Academy of Sciences of the USSR, Moscow & Leningrad. (In Russian)	Flora of Murmansk Region (1953-1966) point distribution data	En
469	Occurrence	Equisetum arvense L.	Equisetum arvense L.	species	Equisetum	arvense	Equisetaceae	1837/1953	67.009	39.058	WGS 84	5000	Chernov, Evgeny Georgievich	RU	Murmansk Oblast	Creative Commons Attribution (CC-BY) 4.0 License	Polar-Alpine Botanical Garden-Institute	KPABG	Gorodkov, B. N. (ed.) 1953: Flora of Murmansk Region. 1: map 18. Academy of Sciences of the USSR, Moscow & Leningrad. (In Russian)	Flora of Murmansk Region (1953-1966) point distribution data	En
470	Occurrence	Equisetum arvense L.	Equisetum arvense L.	species	Equisetum	arvense	Equisetaceae	1837/1953	66.563	38.595	WGS 84	5000	Chernov, Evgeny Georgievich	RU	Murmansk Oblast	Creative Commons Attribution (CC-BY) 4.0 License	Polar-Alpine Botanical Garden-Institute	KPABG	Gorodkov, B. N. (ed.) 1953: Flora of Murmansk Region. 1: map 18. Academy of Sciences of the USSR, Moscow & Leningrad. (In Russian)	Flora of Murmansk Region (1953-1966) point distribution data	En
471	Occurrence	Equisetum arvense L.	Equisetum arvense L.	species	Equisetum	arvense	Equisetaceae	1837/1953	66.47	38.643	WGS 84	5000	Chernov, Evgeny Georgievich	RU	Murmansk Oblast	Creative Commons Attribution (CC-BY) 4.0 License	Polar-Alpine Botanical Garden-Institute	KPABG	Gorodkov, B. N. (ed.) 1953: Flora of Murmansk Region. 1: map 18. Academy of Sciences of the USSR, Moscow & Leningrad. (In Russian)	Flora of Murmansk Region (1953-1966) point distribution data	En
472	Occurrence	Equisetum arvense L.	Equisetum arvense L.	species	Equisetum	arvense	Equisetaceae	1837/1953	66.11	39.062	WGS 84	5000	Chernov, Evgeny Georgievich	RU	Murmansk Oblast	Creative Commons Attribution (CC-BY) 4.0 License	Polar-Alpine Botanical Garden-Institute	KPABG	Gorodkov, B. N. (ed.) 1953: Flora of Murmansk Region. 1: map 18. Academy of Sciences of the USSR, Moscow & Leningrad. (In Russian)	Flora of Murmansk Region (1953-1966) point distribution data	En
473	Occurrence	Equisetum arvense L.	Equisetum arvense L.	species	Equisetum	arvense	Equisetaceae	1837/1953	66.086	38.34	WGS 84	5000	Chernov, Evgeny Georgievich	RU	Murmansk Oblast	Creative Commons Attribution (CC-BY) 4.0 License	Polar-Alpine Botanical Garden-Institute	KPABG	Gorodkov, B. N. (ed.) 1953: Flora of Murmansk Region. 1: map 18. Academy of Sciences of the USSR, Moscow & Leningrad. (In Russian)	Flora of Murmansk Region (1953-1966) point distribution data	En
474	Occurrence	Equisetum arvense L.	Equisetum arvense L.	species	Equisetum	arvense	Equisetaceae	1837/1953	66.088	38.17	WGS 84	5000	Chernov, Evgeny Georgievich	RU	Murmansk Oblast	Creative Commons Attribution (CC-BY) 4.0 License	Polar-Alpine Botanical Garden-Institute	KPABG	Gorodkov, B. N. (ed.) 1953: Flora of Murmansk Region. 1: map 18. Academy of Sciences of the USSR, Moscow & Leningrad. (In Russian)	Flora of Murmansk Region (1953-1966) point distribution data	En
475	Occurrence	Equisetum arvense L.	Equisetum arvense L.	species	Equisetum	arvense	Equisetaceae	1837/1953	66.106	37.897	WGS 84	5000	Chernov, Evgeny Georgievich	RU	Murmansk Oblast	Creative Commons Attribution (CC-BY) 4.0 License	Polar-Alpine Botanical Garden-Institute	KPABG	Gorodkov, B. N. (ed.) 1953: Flora of Murmansk Region. 1: map 18. Academy of Sciences of the USSR, Moscow & Leningrad. (In Russian)	Flora of Murmansk Region (1953-1966) point distribution data	En
476	Occurrence	Equisetum arvense L.	Equisetum arvense L.	species	Equisetum	arvense	Equisetaceae	1837/1953	67.509	36.619	WGS 84	5000	Chernov, Evgeny Georgievich	RU	Murmansk Oblast	Creative Commons Attribution (CC-BY) 4.0 License	Polar-Alpine Botanical Garden-Institute	KPABG	Gorodkov, B. N. (ed.) 1953: Flora of Murmansk Region. 1: map 18. Academy of Sciences of the USSR, Moscow & Leningrad. (In Russian)	Flora of Murmansk Region (1953-1966) point distribution data	En
477	Occurrence	Equisetum arvense L.	Equisetum arvense L.	species	Equisetum	arvense	Equisetaceae	1837/1953	67.492	36.401	WGS 84	5000	Chernov, Evgeny Georgievich	RU	Murmansk Oblast	Creative Commons Attribution (CC-BY) 4.0 License	Polar-Alpine Botanical Garden-Institute	KPABG	Gorodkov, B. N. (ed.) 1953: Flora of Murmansk Region. 1: map 18. Academy of Sciences of the USSR, Moscow & Leningrad. (In Russian)	Flora of Murmansk Region (1953-1966) point distribution data	En
478	Occurrence	Equisetum arvense L.	Equisetum arvense L.	species	Equisetum	arvense	Equisetaceae	1837/1953	67.46	36.22	WGS 84	5000	Chernov, Evgeny Georgievich	RU	Murmansk Oblast	Creative Commons Attribution (CC-BY) 4.0 License	Polar-Alpine Botanical Garden-Institute	KPABG	Gorodkov, B. N. (ed.) 1953: Flora of Murmansk Region. 1: map 18. Academy of Sciences of the USSR, Moscow & Leningrad. (In Russian)	Flora of Murmansk Region (1953-1966) point distribution data	En
479	Occurrence	Equisetum arvense L.	Equisetum arvense L.	species	Equisetum	arvense	Equisetaceae	1837/1953	67.394	36.508	WGS 84	5000	Chernov, Evgeny Georgievich	RU	Murmansk Oblast	Creative Commons Attribution (CC-BY) 4.0 License	Polar-Alpine Botanical Garden-Institute	KPABG	Gorodkov, B. N. (ed.) 1953: Flora of Murmansk Region. 1: map 18. Academy of Sciences of the USSR, Moscow & Leningrad. (In Russian)	Flora of Murmansk Region (1953-1966) point distribution data	En
480	Occurrence	Equisetum arvense L.	Equisetum arvense L.	species	Equisetum	arvense	Equisetaceae	1837/1953	67.379	36.796	WGS 84	5000	Chernov, Evgeny Georgievich	RU	Murmansk Oblast	Creative Commons Attribution (CC-BY) 4.0 License	Polar-Alpine Botanical Garden-Institute	KPABG	Gorodkov, B. N. (ed.) 1953: Flora of Murmansk Region. 1: map 18. Academy of Sciences of the USSR, Moscow & Leningrad. (In Russian)	Flora of Murmansk Region (1953-1966) point distribution data	En
481	Occurrence	Equisetum arvense L.	Equisetum arvense L.	species	Equisetum	arvense	Equisetaceae	1837/1953	67.349	37.191	WGS 84	5000	Chernov, Evgeny Georgievich	RU	Murmansk Oblast	Creative Commons Attribution (CC-BY) 4.0 License	Polar-Alpine Botanical Garden-Institute	KPABG	Gorodkov, B. N. (ed.) 1953: Flora of Murmansk Region. 1: map 18. Academy of Sciences of the USSR, Moscow & Leningrad. (In Russian)	Flora of Murmansk Region (1953-1966) point distribution data	En
482	Occurrence	Equisetum arvense L.	Equisetum arvense L.	species	Equisetum	arvense	Equisetaceae	1837/1953	67.151	37.622	WGS 84	5000	Chernov, Evgeny Georgievich	RU	Murmansk Oblast	Creative Commons Attribution (CC-BY) 4.0 License	Polar-Alpine Botanical Garden-Institute	KPABG	Gorodkov, B. N. (ed.) 1953: Flora of Murmansk Region. 1: map 18. Academy of Sciences of the USSR, Moscow & Leningrad. (In Russian)	Flora of Murmansk Region (1953-1966) point distribution data	En
483	Occurrence	Equisetum arvense L.	Equisetum arvense L.	species	Equisetum	arvense	Equisetaceae	1837/1953	66.459	36.57	WGS 84	5000	Chernov, Evgeny Georgievich	RU	Murmansk Oblast	Creative Commons Attribution (CC-BY) 4.0 License	Polar-Alpine Botanical Garden-Institute	KPABG	Gorodkov, B. N. (ed.) 1953: Flora of Murmansk Region. 1: map 18. Academy of Sciences of the USSR, Moscow & Leningrad. (In Russian)	Flora of Murmansk Region (1953-1966) point distribution data	En
484	Occurrence	Equisetum arvense L.	Equisetum arvense L.	species	Equisetum	arvense	Equisetaceae	1837/1953	66.356	36.902	WGS 84	5000	Chernov, Evgeny Georgievich	RU	Murmansk Oblast	Creative Commons Attribution (CC-BY) 4.0 License	Polar-Alpine Botanical Garden-Institute	KPABG	Gorodkov, B. N. (ed.) 1953: Flora of Murmansk Region. 1: map 18. Academy of Sciences of the USSR, Moscow & Leningrad. (In Russian)	Flora of Murmansk Region (1953-1966) point distribution data	En
485	Occurrence	Equisetum arvense L.	Equisetum arvense L.	species	Equisetum	arvense	Equisetaceae	1837/1953	66.295	36.934	WGS 84	5000	Chernov, Evgeny Georgievich	RU	Murmansk Oblast	Creative Commons Attribution (CC-BY) 4.0 License	Polar-Alpine Botanical Garden-Institute	KPABG	Gorodkov, B. N. (ed.) 1953: Flora of Murmansk Region. 1: map 18. Academy of Sciences of the USSR, Moscow & Leningrad. (In Russian)	Flora of Murmansk Region (1953-1966) point distribution data	En
486	Occurrence	Equisetum arvense L.	Equisetum arvense L.	species	Equisetum	arvense	Equisetaceae	1837/1953	66.357	36.671	WGS 84	5000	Chernov, Evgeny Georgievich	RU	Murmansk Oblast	Creative Commons Attribution (CC-BY) 4.0 License	Polar-Alpine Botanical Garden-Institute	KPABG	Gorodkov, B. N. (ed.) 1953: Flora of Murmansk Region. 1: map 18. Academy of Sciences of the USSR, Moscow & Leningrad. (In Russian)	Flora of Murmansk Region (1953-1966) point distribution data	En
487	Occurrence	Equisetum arvense L.	Equisetum arvense L.	species	Equisetum	arvense	Equisetaceae	1837/1953	66.335	36.279	WGS 84	5000	Chernov, Evgeny Georgievich	RU	Murmansk Oblast	Creative Commons Attribution (CC-BY) 4.0 License	Polar-Alpine Botanical Garden-Institute	KPABG	Gorodkov, B. N. (ed.) 1953: Flora of Murmansk Region. 1: map 18. Academy of Sciences of the USSR, Moscow & Leningrad. (In Russian)	Flora of Murmansk Region (1953-1966) point distribution data	En
488	Occurrence	Equisetum arvense L.	Equisetum arvense L.	species	Equisetum	arvense	Equisetaceae	1837/1953	66.372	36.026	WGS 84	5000	Chernov, Evgeny Georgievich	RU	Murmansk Oblast	Creative Commons Attribution (CC-BY) 4.0 License	Polar-Alpine Botanical Garden-Institute	KPABG	Gorodkov, B. N. (ed.) 1953: Flora of Murmansk Region. 1: map 18. Academy of Sciences of the USSR, Moscow & Leningrad. (In Russian)	Flora of Murmansk Region (1953-1966) point distribution data	En
489	Occurrence	Equisetum arvense L.	Equisetum arvense L.	species	Equisetum	arvense	Equisetaceae	1837/1953	69.13	35.912	WGS 84	5000	Chernov, Evgeny Georgievich	RU	Murmansk Oblast	Creative Commons Attribution (CC-BY) 4.0 License	Polar-Alpine Botanical Garden-Institute	KPABG	Gorodkov, B. N. (ed.) 1953: Flora of Murmansk Region. 1: map 18. Academy of Sciences of the USSR, Moscow & Leningrad. (In Russian)	Flora of Murmansk Region (1953-1966) point distribution data	En
490	Occurrence	Equisetum arvense L.	Equisetum arvense L.	species	Equisetum	arvense	Equisetaceae	1837/1953	69.218	35.482	WGS 84	5000	Chernov, Evgeny Georgievich	RU	Murmansk Oblast	Creative Commons Attribution (CC-BY) 4.0 License	Polar-Alpine Botanical Garden-Institute	KPABG	Gorodkov, B. N. (ed.) 1953: Flora of Murmansk Region. 1: map 18. Academy of Sciences of the USSR, Moscow & Leningrad. (In Russian)	Flora of Murmansk Region (1953-1966) point distribution data	En
491	Occurrence	Equisetum arvense L.	Equisetum arvense L.	species	Equisetum	arvense	Equisetaceae	1837/1953	69.199	35.339	WGS 84	5000	Chernov, Evgeny Georgievich	RU	Murmansk Oblast	Creative Commons Attribution (CC-BY) 4.0 License	Polar-Alpine Botanical Garden-Institute	KPABG	Gorodkov, B. N. (ed.) 1953: Flora of Murmansk Region. 1: map 18. Academy of Sciences of the USSR, Moscow & Leningrad. (In Russian)	Flora of Murmansk Region (1953-1966) point distribution data	En
492	Occurrence	Equisetum arvense L.	Equisetum arvense L.	species	Equisetum	arvense	Equisetaceae	1837/1953	68.718	35.71	WGS 84	5000	Chernov, Evgeny Georgievich	RU	Murmansk Oblast	Creative Commons Attribution (CC-BY) 4.0 License	Polar-Alpine Botanical Garden-Institute	KPABG	Gorodkov, B. N. (ed.) 1953: Flora of Murmansk Region. 1: map 18. Academy of Sciences of the USSR, Moscow & Leningrad. (In Russian)	Flora of Murmansk Region (1953-1966) point distribution data	En
493	Occurrence	Equisetum arvense L.	Equisetum arvense L.	species	Equisetum	arvense	Equisetaceae	1837/1953	68.017	34.99	WGS 84	5000	Chernov, Evgeny Georgievich	RU	Murmansk Oblast	Creative Commons Attribution (CC-BY) 4.0 License	Polar-Alpine Botanical Garden-Institute	KPABG	Gorodkov, B. N. (ed.) 1953: Flora of Murmansk Region. 1: map 18. Academy of Sciences of the USSR, Moscow & Leningrad. (In Russian)	Flora of Murmansk Region (1953-1966) point distribution data	En
494	Occurrence	Equisetum arvense L.	Equisetum arvense L.	species	Equisetum	arvense	Equisetaceae	1837/1953	67.81	35.232	WGS 84	5000	Chernov, Evgeny Georgievich	RU	Murmansk Oblast	Creative Commons Attribution (CC-BY) 4.0 License	Polar-Alpine Botanical Garden-Institute	KPABG	Gorodkov, B. N. (ed.) 1953: Flora of Murmansk Region. 1: map 18. Academy of Sciences of the USSR, Moscow & Leningrad. (In Russian)	Flora of Murmansk Region (1953-1966) point distribution data	En
495	Occurrence	Equisetum arvense L.	Equisetum arvense L.	species	Equisetum	arvense	Equisetaceae	1837/1953	67.818	34.986	WGS 84	5000	Chernov, Evgeny Georgievich	RU	Murmansk Oblast	Creative Commons Attribution (CC-BY) 4.0 License	Polar-Alpine Botanical Garden-Institute	KPABG	Gorodkov, B. N. (ed.) 1953: Flora of Murmansk Region. 1: map 18. Academy of Sciences of the USSR, Moscow & Leningrad. (In Russian)	Flora of Murmansk Region (1953-1966) point distribution data	En
496	Occurrence	Equisetum arvense L.	Equisetum arvense L.	species	Equisetum	arvense	Equisetaceae	1837/1953	67.429	34.425	WGS 84	5000	Chernov, Evgeny Georgievich	RU	Murmansk Oblast	Creative Commons Attribution (CC-BY) 4.0 License	Polar-Alpine Botanical Garden-Institute	KPABG	Gorodkov, B. N. (ed.) 1953: Flora of Murmansk Region. 1: map 18. Academy of Sciences of the USSR, Moscow & Leningrad. (In Russian)	Flora of Murmansk Region (1953-1966) point distribution data	En
497	Occurrence	Equisetum arvense L.	Equisetum arvense L.	species	Equisetum	arvense	Equisetaceae	1837/1953	66.482	35.354	WGS 84	5000	Chernov, Evgeny Georgievich	RU	Murmansk Oblast	Creative Commons Attribution (CC-BY) 4.0 License	Polar-Alpine Botanical Garden-Institute	KPABG	Gorodkov, B. N. (ed.) 1953: Flora of Murmansk Region. 1: map 18. Academy of Sciences of the USSR, Moscow & Leningrad. (In Russian)	Flora of Murmansk Region (1953-1966) point distribution data	En
498	Occurrence	Equisetum arvense L.	Equisetum arvense L.	species	Equisetum	arvense	Equisetaceae	1837/1953	66.67	34.462	WGS 84	5000	Chernov, Evgeny Georgievich	RU	Murmansk Oblast	Creative Commons Attribution (CC-BY) 4.0 License	Polar-Alpine Botanical Garden-Institute	KPABG	Gorodkov, B. N. (ed.) 1953: Flora of Murmansk Region. 1: map 18. Academy of Sciences of the USSR, Moscow & Leningrad. (In Russian)	Flora of Murmansk Region (1953-1966) point distribution data	En
499	Occurrence	Equisetum arvense L.	Equisetum arvense L.	species	Equisetum	arvense	Equisetaceae	1837/1953	69.648	31.361	WGS 84	5000	Chernov, Evgeny Georgievich	RU	Murmansk Oblast	Creative Commons Attribution (CC-BY) 4.0 License	Polar-Alpine Botanical Garden-Institute	KPABG	Gorodkov, B. N. (ed.) 1953: Flora of Murmansk Region. 1: map 18. Academy of Sciences of the USSR, Moscow & Leningrad. (In Russian)	Flora of Murmansk Region (1953-1966) point distribution data	En
500	Occurrence	Equisetum arvense L.	Equisetum arvense L.	species	Equisetum	arvense	Equisetaceae	1837/1953	69.58	31.415	WGS 84	5000	Chernov, Evgeny Georgievich	RU	Murmansk Oblast	Creative Commons Attribution (CC-BY) 4.0 License	Polar-Alpine Botanical Garden-Institute	KPABG	Gorodkov, B. N. (ed.) 1953: Flora of Murmansk Region. 1: map 18. Academy of Sciences of the USSR, Moscow & Leningrad. (In Russian)	Flora of Murmansk Region (1953-1966) point distribution data	En
501	Occurrence	Equisetum arvense L.	Equisetum arvense L.	species	Equisetum	arvense	Equisetaceae	1837/1953	69.569	31.192	WGS 84	5000	Chernov, Evgeny Georgievich	RU	Murmansk Oblast	Creative Commons Attribution (CC-BY) 4.0 License	Polar-Alpine Botanical Garden-Institute	KPABG	Gorodkov, B. N. (ed.) 1953: Flora of Murmansk Region. 1: map 18. Academy of Sciences of the USSR, Moscow & Leningrad. (In Russian)	Flora of Murmansk Region (1953-1966) point distribution data	En
502	Occurrence	Equisetum arvense L.	Equisetum arvense L.	species	Equisetum	arvense	Equisetaceae	1837/1953	69.588	32.848	WGS 84	5000	Chernov, Evgeny Georgievich	RU	Murmansk Oblast	Creative Commons Attribution (CC-BY) 4.0 License	Polar-Alpine Botanical Garden-Institute	KPABG	Gorodkov, B. N. (ed.) 1953: Flora of Murmansk Region. 1: map 18. Academy of Sciences of the USSR, Moscow & Leningrad. (In Russian)	Flora of Murmansk Region (1953-1966) point distribution data	En
503	Occurrence	Equisetum arvense L.	Equisetum arvense L.	species	Equisetum	arvense	Equisetaceae	1837/1953	69.307	32.954	WGS 84	5000	Chernov, Evgeny Georgievich	RU	Murmansk Oblast	Creative Commons Attribution (CC-BY) 4.0 License	Polar-Alpine Botanical Garden-Institute	KPABG	Gorodkov, B. N. (ed.) 1953: Flora of Murmansk Region. 1: map 18. Academy of Sciences of the USSR, Moscow & Leningrad. (In Russian)	Flora of Murmansk Region (1953-1966) point distribution data	En
504	Occurrence	Equisetum arvense L.	Equisetum arvense L.	species	Equisetum	arvense	Equisetaceae	1837/1953	69.271	33.286	WGS 84	5000	Chernov, Evgeny Georgievich	RU	Murmansk Oblast	Creative Commons Attribution (CC-BY) 4.0 License	Polar-Alpine Botanical Garden-Institute	KPABG	Gorodkov, B. N. (ed.) 1953: Flora of Murmansk Region. 1: map 18. Academy of Sciences of the USSR, Moscow & Leningrad. (In Russian)	Flora of Murmansk Region (1953-1966) point distribution data	En
505	Occurrence	Equisetum arvense L.	Equisetum arvense L.	species	Equisetum	arvense	Equisetaceae	1837/1953	69.165	33.637	WGS 84	5000	Chernov, Evgeny Georgievich	RU	Murmansk Oblast	Creative Commons Attribution (CC-BY) 4.0 License	Polar-Alpine Botanical Garden-Institute	KPABG	Gorodkov, B. N. (ed.) 1953: Flora of Murmansk Region. 1: map 18. Academy of Sciences of the USSR, Moscow & Leningrad. (In Russian)	Flora of Murmansk Region (1953-1966) point distribution data	En
506	Occurrence	Equisetum arvense L.	Equisetum arvense L.	species	Equisetum	arvense	Equisetaceae	1837/1953	69.103	33.164	WGS 84	5000	Chernov, Evgeny Georgievich	RU	Murmansk Oblast	Creative Commons Attribution (CC-BY) 4.0 License	Polar-Alpine Botanical Garden-Institute	KPABG	Gorodkov, B. N. (ed.) 1953: Flora of Murmansk Region. 1: map 18. Academy of Sciences of the USSR, Moscow & Leningrad. (In Russian)	Flora of Murmansk Region (1953-1966) point distribution data	En
507	Occurrence	Equisetum arvense L.	Equisetum arvense L.	species	Equisetum	arvense	Equisetaceae	1837/1953	69.003	33.009	WGS 84	5000	Chernov, Evgeny Georgievich	RU	Murmansk Oblast	Creative Commons Attribution (CC-BY) 4.0 License	Polar-Alpine Botanical Garden-Institute	KPABG	Gorodkov, B. N. (ed.) 1953: Flora of Murmansk Region. 1: map 18. Academy of Sciences of the USSR, Moscow & Leningrad. (In Russian)	Flora of Murmansk Region (1953-1966) point distribution data	En
508	Occurrence	Equisetum arvense L.	Equisetum arvense L.	species	Equisetum	arvense	Equisetaceae	1837/1953	68.951	33.273	WGS 84	5000	Chernov, Evgeny Georgievich	RU	Murmansk Oblast	Creative Commons Attribution (CC-BY) 4.0 License	Polar-Alpine Botanical Garden-Institute	KPABG	Gorodkov, B. N. (ed.) 1953: Flora of Murmansk Region. 1: map 18. Academy of Sciences of the USSR, Moscow & Leningrad. (In Russian)	Flora of Murmansk Region (1953-1966) point distribution data	En
509	Occurrence	Equisetum arvense L.	Equisetum arvense L.	species	Equisetum	arvense	Equisetaceae	1837/1953	68.847	33.119	WGS 84	5000	Chernov, Evgeny Georgievich	RU	Murmansk Oblast	Creative Commons Attribution (CC-BY) 4.0 License	Polar-Alpine Botanical Garden-Institute	KPABG	Gorodkov, B. N. (ed.) 1953: Flora of Murmansk Region. 1: map 18. Academy of Sciences of the USSR, Moscow & Leningrad. (In Russian)	Flora of Murmansk Region (1953-1966) point distribution data	En
510	Occurrence	Equisetum arvense L.	Equisetum arvense L.	species	Equisetum	arvense	Equisetaceae	1837/1953	68.75	33.145	WGS 84	5000	Chernov, Evgeny Georgievich	RU	Murmansk Oblast	Creative Commons Attribution (CC-BY) 4.0 License	Polar-Alpine Botanical Garden-Institute	KPABG	Gorodkov, B. N. (ed.) 1953: Flora of Murmansk Region. 1: map 18. Academy of Sciences of the USSR, Moscow & Leningrad. (In Russian)	Flora of Murmansk Region (1953-1966) point distribution data	En
511	Occurrence	Equisetum arvense L.	Equisetum arvense L.	species	Equisetum	arvense	Equisetaceae	1837/1953	68.827	32.801	WGS 84	5000	Chernov, Evgeny Georgievich	RU	Murmansk Oblast	Creative Commons Attribution (CC-BY) 4.0 License	Polar-Alpine Botanical Garden-Institute	KPABG	Gorodkov, B. N. (ed.) 1953: Flora of Murmansk Region. 1: map 18. Academy of Sciences of the USSR, Moscow & Leningrad. (In Russian)	Flora of Murmansk Region (1953-1966) point distribution data	En
512	Occurrence	Equisetum arvense L.	Equisetum arvense L.	species	Equisetum	arvense	Equisetaceae	1837/1953	68.791	32.615	WGS 84	5000	Chernov, Evgeny Georgievich	RU	Murmansk Oblast	Creative Commons Attribution (CC-BY) 4.0 License	Polar-Alpine Botanical Garden-Institute	KPABG	Gorodkov, B. N. (ed.) 1953: Flora of Murmansk Region. 1: map 18. Academy of Sciences of the USSR, Moscow & Leningrad. (In Russian)	Flora of Murmansk Region (1953-1966) point distribution data	En
513	Occurrence	Equisetum arvense L.	Equisetum arvense L.	species	Equisetum	arvense	Equisetaceae	1837/1953	68.661	32.163	WGS 84	5000	Chernov, Evgeny Georgievich	RU	Murmansk Oblast	Creative Commons Attribution (CC-BY) 4.0 License	Polar-Alpine Botanical Garden-Institute	KPABG	Gorodkov, B. N. (ed.) 1953: Flora of Murmansk Region. 1: map 18. Academy of Sciences of the USSR, Moscow & Leningrad. (In Russian)	Flora of Murmansk Region (1953-1966) point distribution data	En
514	Occurrence	Equisetum arvense L.	Equisetum arvense L.	species	Equisetum	arvense	Equisetaceae	1837/1953	68.25	33.469	WGS 84	5000	Chernov, Evgeny Georgievich	RU	Murmansk Oblast	Creative Commons Attribution (CC-BY) 4.0 License	Polar-Alpine Botanical Garden-Institute	KPABG	Gorodkov, B. N. (ed.) 1953: Flora of Murmansk Region. 1: map 18. Academy of Sciences of the USSR, Moscow & Leningrad. (In Russian)	Flora of Murmansk Region (1953-1966) point distribution data	En
515	Occurrence	Equisetum arvense L.	Equisetum arvense L.	species	Equisetum	arvense	Equisetaceae	1837/1953	67.931	32.962	WGS 84	5000	Chernov, Evgeny Georgievich	RU	Murmansk Oblast	Creative Commons Attribution (CC-BY) 4.0 License	Polar-Alpine Botanical Garden-Institute	KPABG	Gorodkov, B. N. (ed.) 1953: Flora of Murmansk Region. 1: map 18. Academy of Sciences of the USSR, Moscow & Leningrad. (In Russian)	Flora of Murmansk Region (1953-1966) point distribution data	En
516	Occurrence	Equisetum arvense L.	Equisetum arvense L.	species	Equisetum	arvense	Equisetaceae	1837/1953	67.893	32.868	WGS 84	5000	Chernov, Evgeny Georgievich	RU	Murmansk Oblast	Creative Commons Attribution (CC-BY) 4.0 License	Polar-Alpine Botanical Garden-Institute	KPABG	Gorodkov, B. N. (ed.) 1953: Flora of Murmansk Region. 1: map 18. Academy of Sciences of the USSR, Moscow & Leningrad. (In Russian)	Flora of Murmansk Region (1953-1966) point distribution data	En
517	Occurrence	Equisetum arvense L.	Equisetum arvense L.	species	Equisetum	arvense	Equisetaceae	1837/1953	67.848	33.231	WGS 84	5000	Chernov, Evgeny Georgievich	RU	Murmansk Oblast	Creative Commons Attribution (CC-BY) 4.0 License	Polar-Alpine Botanical Garden-Institute	KPABG	Gorodkov, B. N. (ed.) 1953: Flora of Murmansk Region. 1: map 18. Academy of Sciences of the USSR, Moscow & Leningrad. (In Russian)	Flora of Murmansk Region (1953-1966) point distribution data	En
518	Occurrence	Equisetum arvense L.	Equisetum arvense L.	species	Equisetum	arvense	Equisetaceae	1837/1953	67.763	32.886	WGS 84	5000	Chernov, Evgeny Georgievich	RU	Murmansk Oblast	Creative Commons Attribution (CC-BY) 4.0 License	Polar-Alpine Botanical Garden-Institute	KPABG	Gorodkov, B. N. (ed.) 1953: Flora of Murmansk Region. 1: map 18. Academy of Sciences of the USSR, Moscow & Leningrad. (In Russian)	Flora of Murmansk Region (1953-1966) point distribution data	En
519	Occurrence	Equisetum arvense L.	Equisetum arvense L.	species	Equisetum	arvense	Equisetaceae	1837/1953	67.808	32.561	WGS 84	5000	Chernov, Evgeny Georgievich	RU	Murmansk Oblast	Creative Commons Attribution (CC-BY) 4.0 License	Polar-Alpine Botanical Garden-Institute	KPABG	Gorodkov, B. N. (ed.) 1953: Flora of Murmansk Region. 1: map 18. Academy of Sciences of the USSR, Moscow & Leningrad. (In Russian)	Flora of Murmansk Region (1953-1966) point distribution data	En
520	Occurrence	Equisetum arvense L.	Equisetum arvense L.	species	Equisetum	arvense	Equisetaceae	1837/1953	67.721	32.611	WGS 84	5000	Chernov, Evgeny Georgievich	RU	Murmansk Oblast	Creative Commons Attribution (CC-BY) 4.0 License	Polar-Alpine Botanical Garden-Institute	KPABG	Gorodkov, B. N. (ed.) 1953: Flora of Murmansk Region. 1: map 18. Academy of Sciences of the USSR, Moscow & Leningrad. (In Russian)	Flora of Murmansk Region (1953-1966) point distribution data	En
521	Occurrence	Equisetum arvense L.	Equisetum arvense L.	species	Equisetum	arvense	Equisetaceae	1837/1953	67.702	34.04	WGS 84	5000	Chernov, Evgeny Georgievich	RU	Murmansk Oblast	Creative Commons Attribution (CC-BY) 4.0 License	Polar-Alpine Botanical Garden-Institute	KPABG	Gorodkov, B. N. (ed.) 1953: Flora of Murmansk Region. 1: map 18. Academy of Sciences of the USSR, Moscow & Leningrad. (In Russian)	Flora of Murmansk Region (1953-1966) point distribution data	En
522	Occurrence	Equisetum arvense L.	Equisetum arvense L.	species	Equisetum	arvense	Equisetaceae	1837/1953	67.723	33.856	WGS 84	5000	Chernov, Evgeny Georgievich	RU	Murmansk Oblast	Creative Commons Attribution (CC-BY) 4.0 License	Polar-Alpine Botanical Garden-Institute	KPABG	Gorodkov, B. N. (ed.) 1953: Flora of Murmansk Region. 1: map 18. Academy of Sciences of the USSR, Moscow & Leningrad. (In Russian)	Flora of Murmansk Region (1953-1966) point distribution data	En
523	Occurrence	Equisetum arvense L.	Equisetum arvense L.	species	Equisetum	arvense	Equisetaceae	1837/1953	67.663	33.849	WGS 84	5000	Chernov, Evgeny Georgievich	RU	Murmansk Oblast	Creative Commons Attribution (CC-BY) 4.0 License	Polar-Alpine Botanical Garden-Institute	KPABG	Gorodkov, B. N. (ed.) 1953: Flora of Murmansk Region. 1: map 18. Academy of Sciences of the USSR, Moscow & Leningrad. (In Russian)	Flora of Murmansk Region (1953-1966) point distribution data	En
524	Occurrence	Equisetum arvense L.	Equisetum arvense L.	species	Equisetum	arvense	Equisetaceae	1837/1953	67.712	33.686	WGS 84	5000	Chernov, Evgeny Georgievich	RU	Murmansk Oblast	Creative Commons Attribution (CC-BY) 4.0 License	Polar-Alpine Botanical Garden-Institute	KPABG	Gorodkov, B. N. (ed.) 1953: Flora of Murmansk Region. 1: map 18. Academy of Sciences of the USSR, Moscow & Leningrad. (In Russian)	Flora of Murmansk Region (1953-1966) point distribution data	En
525	Occurrence	Equisetum arvense L.	Equisetum arvense L.	species	Equisetum	arvense	Equisetaceae	1837/1953	67.642	33.681	WGS 84	5000	Chernov, Evgeny Georgievich	RU	Murmansk Oblast	Creative Commons Attribution (CC-BY) 4.0 License	Polar-Alpine Botanical Garden-Institute	KPABG	Gorodkov, B. N. (ed.) 1953: Flora of Murmansk Region. 1: map 18. Academy of Sciences of the USSR, Moscow & Leningrad. (In Russian)	Flora of Murmansk Region (1953-1966) point distribution data	En
526	Occurrence	Equisetum arvense L.	Equisetum arvense L.	species	Equisetum	arvense	Equisetaceae	1837/1953	67.738	33.28	WGS 84	5000	Chernov, Evgeny Georgievich	RU	Murmansk Oblast	Creative Commons Attribution (CC-BY) 4.0 License	Polar-Alpine Botanical Garden-Institute	KPABG	Gorodkov, B. N. (ed.) 1953: Flora of Murmansk Region. 1: map 18. Academy of Sciences of the USSR, Moscow & Leningrad. (In Russian)	Flora of Murmansk Region (1953-1966) point distribution data	En
527	Occurrence	Equisetum arvense L.	Equisetum arvense L.	species	Equisetum	arvense	Equisetaceae	1837/1953	67.67	33.398	WGS 84	5000	Chernov, Evgeny Georgievich	RU	Murmansk Oblast	Creative Commons Attribution (CC-BY) 4.0 License	Polar-Alpine Botanical Garden-Institute	KPABG	Gorodkov, B. N. (ed.) 1953: Flora of Murmansk Region. 1: map 18. Academy of Sciences of the USSR, Moscow & Leningrad. (In Russian)	Flora of Murmansk Region (1953-1966) point distribution data	En
528	Occurrence	Equisetum arvense L.	Equisetum arvense L.	species	Equisetum	arvense	Equisetaceae	1837/1953	67.573	32.644	WGS 84	5000	Chernov, Evgeny Georgievich	RU	Murmansk Oblast	Creative Commons Attribution (CC-BY) 4.0 License	Polar-Alpine Botanical Garden-Institute	KPABG	Gorodkov, B. N. (ed.) 1953: Flora of Murmansk Region. 1: map 18. Academy of Sciences of the USSR, Moscow & Leningrad. (In Russian)	Flora of Murmansk Region (1953-1966) point distribution data	En
529	Occurrence	Equisetum arvense L.	Equisetum arvense L.	species	Equisetum	arvense	Equisetaceae	1837/1953	67.454	33.192	WGS 84	5000	Chernov, Evgeny Georgievich	RU	Murmansk Oblast	Creative Commons Attribution (CC-BY) 4.0 License	Polar-Alpine Botanical Garden-Institute	KPABG	Gorodkov, B. N. (ed.) 1953: Flora of Murmansk Region. 1: map 18. Academy of Sciences of the USSR, Moscow & Leningrad. (In Russian)	Flora of Murmansk Region (1953-1966) point distribution data	En
530	Occurrence	Equisetum arvense L.	Equisetum arvense L.	species	Equisetum	arvense	Equisetaceae	1837/1953	67.399	32.524	WGS 84	5000	Chernov, Evgeny Georgievich	RU	Murmansk Oblast	Creative Commons Attribution (CC-BY) 4.0 License	Polar-Alpine Botanical Garden-Institute	KPABG	Gorodkov, B. N. (ed.) 1953: Flora of Murmansk Region. 1: map 18. Academy of Sciences of the USSR, Moscow & Leningrad. (In Russian)	Flora of Murmansk Region (1953-1966) point distribution data	En
531	Occurrence	Equisetum arvense L.	Equisetum arvense L.	species	Equisetum	arvense	Equisetaceae	1837/1953	67.186	32.543	WGS 84	5000	Chernov, Evgeny Georgievich	RU	Murmansk Oblast	Creative Commons Attribution (CC-BY) 4.0 License	Polar-Alpine Botanical Garden-Institute	KPABG	Gorodkov, B. N. (ed.) 1953: Flora of Murmansk Region. 1: map 18. Academy of Sciences of the USSR, Moscow & Leningrad. (In Russian)	Flora of Murmansk Region (1953-1966) point distribution data	En
532	Occurrence	Equisetum arvense L.	Equisetum arvense L.	species	Equisetum	arvense	Equisetaceae	1837/1953	67.147	32.429	WGS 84	5000	Chernov, Evgeny Georgievich	RU	Murmansk Oblast	Creative Commons Attribution (CC-BY) 4.0 License	Polar-Alpine Botanical Garden-Institute	KPABG	Gorodkov, B. N. (ed.) 1953: Flora of Murmansk Region. 1: map 18. Academy of Sciences of the USSR, Moscow & Leningrad. (In Russian)	Flora of Murmansk Region (1953-1966) point distribution data	En
533	Occurrence	Equisetum arvense L.	Equisetum arvense L.	species	Equisetum	arvense	Equisetaceae	1837/1953	66.596	32.929	WGS 84	5000	Chernov, Evgeny Georgievich	RU	Murmansk Oblast	Creative Commons Attribution (CC-BY) 4.0 License	Polar-Alpine Botanical Garden-Institute	KPABG	Gorodkov, B. N. (ed.) 1953: Flora of Murmansk Region. 1: map 18. Academy of Sciences of the USSR, Moscow & Leningrad. (In Russian)	Flora of Murmansk Region (1953-1966) point distribution data	En
534	Occurrence	Equisetum pratense Ehrh.	Equisetum pratense Ehrh.	species	Equisetum	pratense	Equisetaceae	1837/1953	67.056	41.037	WGS 84	5000	Chernov, Evgeny Georgievich	RU	Murmansk Oblast	Creative Commons Attribution (CC-BY) 4.0 License	Polar-Alpine Botanical Garden-Institute	KPABG	Gorodkov, B. N. (ed.) 1953: Flora of Murmansk Region. 1: map 19. Academy of Sciences of the USSR, Moscow & Leningrad. (In Russian)	Flora of Murmansk Region (1953-1966) point distribution data	En
535	Occurrence	Equisetum pratense Ehrh.	Equisetum pratense Ehrh.	species	Equisetum	pratense	Equisetaceae	1837/1953	67.978	39.507	WGS 84	5000	Chernov, Evgeny Georgievich	RU	Murmansk Oblast	Creative Commons Attribution (CC-BY) 4.0 License	Polar-Alpine Botanical Garden-Institute	KPABG	Gorodkov, B. N. (ed.) 1953: Flora of Murmansk Region. 1: map 19. Academy of Sciences of the USSR, Moscow & Leningrad. (In Russian)	Flora of Murmansk Region (1953-1966) point distribution data	En
536	Occurrence	Equisetum pratense Ehrh.	Equisetum pratense Ehrh.	species	Equisetum	pratense	Equisetaceae	1837/1953	66.223	38.468	WGS 84	5000	Chernov, Evgeny Georgievich	RU	Murmansk Oblast	Creative Commons Attribution (CC-BY) 4.0 License	Polar-Alpine Botanical Garden-Institute	KPABG	Gorodkov, B. N. (ed.) 1953: Flora of Murmansk Region. 1: map 19. Academy of Sciences of the USSR, Moscow & Leningrad. (In Russian)	Flora of Murmansk Region (1953-1966) point distribution data	En
537	Occurrence	Equisetum pratense Ehrh.	Equisetum pratense Ehrh.	species	Equisetum	pratense	Equisetaceae	1837/1953	66.102	38.216	WGS 84	5000	Chernov, Evgeny Georgievich	RU	Murmansk Oblast	Creative Commons Attribution (CC-BY) 4.0 License	Polar-Alpine Botanical Garden-Institute	KPABG	Gorodkov, B. N. (ed.) 1953: Flora of Murmansk Region. 1: map 19. Academy of Sciences of the USSR, Moscow & Leningrad. (In Russian)	Flora of Murmansk Region (1953-1966) point distribution data	En
538	Occurrence	Equisetum pratense Ehrh.	Equisetum pratense Ehrh.	species	Equisetum	pratense	Equisetaceae	1837/1953	68.622	37.715	WGS 84	5000	Chernov, Evgeny Georgievich	RU	Murmansk Oblast	Creative Commons Attribution (CC-BY) 4.0 License	Polar-Alpine Botanical Garden-Institute	KPABG	Gorodkov, B. N. (ed.) 1953: Flora of Murmansk Region. 1: map 19. Academy of Sciences of the USSR, Moscow & Leningrad. (In Russian)	Flora of Murmansk Region (1953-1966) point distribution data	En
539	Occurrence	Equisetum pratense Ehrh.	Equisetum pratense Ehrh.	species	Equisetum	pratense	Equisetaceae	1837/1953	67.368	37.12	WGS 84	5000	Chernov, Evgeny Georgievich	RU	Murmansk Oblast	Creative Commons Attribution (CC-BY) 4.0 License	Polar-Alpine Botanical Garden-Institute	KPABG	Gorodkov, B. N. (ed.) 1953: Flora of Murmansk Region. 1: map 19. Academy of Sciences of the USSR, Moscow & Leningrad. (In Russian)	Flora of Murmansk Region (1953-1966) point distribution data	En
540	Occurrence	Equisetum pratense Ehrh.	Equisetum pratense Ehrh.	species	Equisetum	pratense	Equisetaceae	1837/1953	69.353	34.259	WGS 84	5000	Chernov, Evgeny Georgievich	RU	Murmansk Oblast	Creative Commons Attribution (CC-BY) 4.0 License	Polar-Alpine Botanical Garden-Institute	KPABG	Gorodkov, B. N. (ed.) 1953: Flora of Murmansk Region. 1: map 19. Academy of Sciences of the USSR, Moscow & Leningrad. (In Russian)	Flora of Murmansk Region (1953-1966) point distribution data	En
541	Occurrence	Equisetum pratense Ehrh.	Equisetum pratense Ehrh.	species	Equisetum	pratense	Equisetaceae	1837/1953	68.3	35.228	WGS 84	5000	Chernov, Evgeny Georgievich	RU	Murmansk Oblast	Creative Commons Attribution (CC-BY) 4.0 License	Polar-Alpine Botanical Garden-Institute	KPABG	Gorodkov, B. N. (ed.) 1953: Flora of Murmansk Region. 1: map 19. Academy of Sciences of the USSR, Moscow & Leningrad. (In Russian)	Flora of Murmansk Region (1953-1966) point distribution data	En
542	Occurrence	Equisetum pratense Ehrh.	Equisetum pratense Ehrh.	species	Equisetum	pratense	Equisetaceae	1837/1953	69.226	33.67	WGS 84	5000	Chernov, Evgeny Georgievich	RU	Murmansk Oblast	Creative Commons Attribution (CC-BY) 4.0 License	Polar-Alpine Botanical Garden-Institute	KPABG	Gorodkov, B. N. (ed.) 1953: Flora of Murmansk Region. 1: map 19. Academy of Sciences of the USSR, Moscow & Leningrad. (In Russian)	Flora of Murmansk Region (1953-1966) point distribution data	En
543	Occurrence	Equisetum pratense Ehrh.	Equisetum pratense Ehrh.	species	Equisetum	pratense	Equisetaceae	1837/1953	69.204	33.424	WGS 84	5000	Chernov, Evgeny Georgievich	RU	Murmansk Oblast	Creative Commons Attribution (CC-BY) 4.0 License	Polar-Alpine Botanical Garden-Institute	KPABG	Gorodkov, B. N. (ed.) 1953: Flora of Murmansk Region. 1: map 19. Academy of Sciences of the USSR, Moscow & Leningrad. (In Russian)	Flora of Murmansk Region (1953-1966) point distribution data	En
544	Occurrence	Equisetum pratense Ehrh.	Equisetum pratense Ehrh.	species	Equisetum	pratense	Equisetaceae	1837/1953	68.996	33.177	WGS 84	5000	Chernov, Evgeny Georgievich	RU	Murmansk Oblast	Creative Commons Attribution (CC-BY) 4.0 License	Polar-Alpine Botanical Garden-Institute	KPABG	Gorodkov, B. N. (ed.) 1953: Flora of Murmansk Region. 1: map 19. Academy of Sciences of the USSR, Moscow & Leningrad. (In Russian)	Flora of Murmansk Region (1953-1966) point distribution data	En
545	Occurrence	Equisetum pratense Ehrh.	Equisetum pratense Ehrh.	species	Equisetum	pratense	Equisetaceae	1837/1953	68.997	32.971	WGS 84	5000	Chernov, Evgeny Georgievich	RU	Murmansk Oblast	Creative Commons Attribution (CC-BY) 4.0 License	Polar-Alpine Botanical Garden-Institute	KPABG	Gorodkov, B. N. (ed.) 1953: Flora of Murmansk Region. 1: map 19. Academy of Sciences of the USSR, Moscow & Leningrad. (In Russian)	Flora of Murmansk Region (1953-1966) point distribution data	En
546	Occurrence	Equisetum pratense Ehrh.	Equisetum pratense Ehrh.	species	Equisetum	pratense	Equisetaceae	1837/1953	68.922	33.187	WGS 84	5000	Chernov, Evgeny Georgievich	RU	Murmansk Oblast	Creative Commons Attribution (CC-BY) 4.0 License	Polar-Alpine Botanical Garden-Institute	KPABG	Gorodkov, B. N. (ed.) 1953: Flora of Murmansk Region. 1: map 19. Academy of Sciences of the USSR, Moscow & Leningrad. (In Russian)	Flora of Murmansk Region (1953-1966) point distribution data	En
547	Occurrence	Equisetum pratense Ehrh.	Equisetum pratense Ehrh.	species	Equisetum	pratense	Equisetaceae	1837/1953	68.91	32.995	WGS 84	5000	Chernov, Evgeny Georgievich	RU	Murmansk Oblast	Creative Commons Attribution (CC-BY) 4.0 License	Polar-Alpine Botanical Garden-Institute	KPABG	Gorodkov, B. N. (ed.) 1953: Flora of Murmansk Region. 1: map 19. Academy of Sciences of the USSR, Moscow & Leningrad. (In Russian)	Flora of Murmansk Region (1953-1966) point distribution data	En
548	Occurrence	Equisetum pratense Ehrh.	Equisetum pratense Ehrh.	species	Equisetum	pratense	Equisetaceae	1837/1953	68.838	33.159	WGS 84	5000	Chernov, Evgeny Georgievich	RU	Murmansk Oblast	Creative Commons Attribution (CC-BY) 4.0 License	Polar-Alpine Botanical Garden-Institute	KPABG	Gorodkov, B. N. (ed.) 1953: Flora of Murmansk Region. 1: map 19. Academy of Sciences of the USSR, Moscow & Leningrad. (In Russian)	Flora of Murmansk Region (1953-1966) point distribution data	En
549	Occurrence	Equisetum pratense Ehrh.	Equisetum pratense Ehrh.	species	Equisetum	pratense	Equisetaceae	1837/1953	68.611	33.124	WGS 84	5000	Chernov, Evgeny Georgievich	RU	Murmansk Oblast	Creative Commons Attribution (CC-BY) 4.0 License	Polar-Alpine Botanical Garden-Institute	KPABG	Gorodkov, B. N. (ed.) 1953: Flora of Murmansk Region. 1: map 19. Academy of Sciences of the USSR, Moscow & Leningrad. (In Russian)	Flora of Murmansk Region (1953-1966) point distribution data	En
550	Occurrence	Equisetum pratense Ehrh.	Equisetum pratense Ehrh.	species	Equisetum	pratense	Equisetaceae	1837/1953	68.608	31.677	WGS 84	5000	Chernov, Evgeny Georgievich	RU	Murmansk Oblast	Creative Commons Attribution (CC-BY) 4.0 License	Polar-Alpine Botanical Garden-Institute	KPABG	Gorodkov, B. N. (ed.) 1953: Flora of Murmansk Region. 1: map 19. Academy of Sciences of the USSR, Moscow & Leningrad. (In Russian)	Flora of Murmansk Region (1953-1966) point distribution data	En
551	Occurrence	Equisetum pratense Ehrh.	Equisetum pratense Ehrh.	species	Equisetum	pratense	Equisetaceae	1837/1953	67.893	32.659	WGS 84	5000	Chernov, Evgeny Georgievich	RU	Murmansk Oblast	Creative Commons Attribution (CC-BY) 4.0 License	Polar-Alpine Botanical Garden-Institute	KPABG	Gorodkov, B. N. (ed.) 1953: Flora of Murmansk Region. 1: map 19. Academy of Sciences of the USSR, Moscow & Leningrad. (In Russian)	Flora of Murmansk Region (1953-1966) point distribution data	En
552	Occurrence	Equisetum pratense Ehrh.	Equisetum pratense Ehrh.	species	Equisetum	pratense	Equisetaceae	1837/1953	67.753	32.594	WGS 84	5000	Chernov, Evgeny Georgievich	RU	Murmansk Oblast	Creative Commons Attribution (CC-BY) 4.0 License	Polar-Alpine Botanical Garden-Institute	KPABG	Gorodkov, B. N. (ed.) 1953: Flora of Murmansk Region. 1: map 19. Academy of Sciences of the USSR, Moscow & Leningrad. (In Russian)	Flora of Murmansk Region (1953-1966) point distribution data	En
553	Occurrence	Equisetum pratense Ehrh.	Equisetum pratense Ehrh.	species	Equisetum	pratense	Equisetaceae	1837/1953	67.78	33.912	WGS 84	5000	Chernov, Evgeny Georgievich	RU	Murmansk Oblast	Creative Commons Attribution (CC-BY) 4.0 License	Polar-Alpine Botanical Garden-Institute	KPABG	Gorodkov, B. N. (ed.) 1953: Flora of Murmansk Region. 1: map 19. Academy of Sciences of the USSR, Moscow & Leningrad. (In Russian)	Flora of Murmansk Region (1953-1966) point distribution data	En
554	Occurrence	Equisetum pratense Ehrh.	Equisetum pratense Ehrh.	species	Equisetum	pratense	Equisetaceae	1837/1953	67.719	33.893	WGS 84	5000	Chernov, Evgeny Georgievich	RU	Murmansk Oblast	Creative Commons Attribution (CC-BY) 4.0 License	Polar-Alpine Botanical Garden-Institute	KPABG	Gorodkov, B. N. (ed.) 1953: Flora of Murmansk Region. 1: map 19. Academy of Sciences of the USSR, Moscow & Leningrad. (In Russian)	Flora of Murmansk Region (1953-1966) point distribution data	En
555	Occurrence	Equisetum pratense Ehrh.	Equisetum pratense Ehrh.	species	Equisetum	pratense	Equisetaceae	1837/1953	67.747	33.597	WGS 84	5000	Chernov, Evgeny Georgievich	RU	Murmansk Oblast	Creative Commons Attribution (CC-BY) 4.0 License	Polar-Alpine Botanical Garden-Institute	KPABG	Gorodkov, B. N. (ed.) 1953: Flora of Murmansk Region. 1: map 19. Academy of Sciences of the USSR, Moscow & Leningrad. (In Russian)	Flora of Murmansk Region (1953-1966) point distribution data	En
556	Occurrence	Equisetum pratense Ehrh.	Equisetum pratense Ehrh.	species	Equisetum	pratense	Equisetaceae	1837/1953	67.713	33.759	WGS 84	5000	Chernov, Evgeny Georgievich	RU	Murmansk Oblast	Creative Commons Attribution (CC-BY) 4.0 License	Polar-Alpine Botanical Garden-Institute	KPABG	Gorodkov, B. N. (ed.) 1953: Flora of Murmansk Region. 1: map 19. Academy of Sciences of the USSR, Moscow & Leningrad. (In Russian)	Flora of Murmansk Region (1953-1966) point distribution data	En
557	Occurrence	Equisetum pratense Ehrh.	Equisetum pratense Ehrh.	species	Equisetum	pratense	Equisetaceae	1837/1953	67.666	33.703	WGS 84	5000	Chernov, Evgeny Georgievich	RU	Murmansk Oblast	Creative Commons Attribution (CC-BY) 4.0 License	Polar-Alpine Botanical Garden-Institute	KPABG	Gorodkov, B. N. (ed.) 1953: Flora of Murmansk Region. 1: map 19. Academy of Sciences of the USSR, Moscow & Leningrad. (In Russian)	Flora of Murmansk Region (1953-1966) point distribution data	En
558	Occurrence	Equisetum pratense Ehrh.	Equisetum pratense Ehrh.	species	Equisetum	pratense	Equisetaceae	1837/1953	67.594	33.552	WGS 84	5000	Chernov, Evgeny Georgievich	RU	Murmansk Oblast	Creative Commons Attribution (CC-BY) 4.0 License	Polar-Alpine Botanical Garden-Institute	KPABG	Gorodkov, B. N. (ed.) 1953: Flora of Murmansk Region. 1: map 19. Academy of Sciences of the USSR, Moscow & Leningrad. (In Russian)	Flora of Murmansk Region (1953-1966) point distribution data	En
559	Occurrence	Equisetum pratense Ehrh.	Equisetum pratense Ehrh.	species	Equisetum	pratense	Equisetaceae	1837/1953	67.77	33.24	WGS 84	5000	Chernov, Evgeny Georgievich	RU	Murmansk Oblast	Creative Commons Attribution (CC-BY) 4.0 License	Polar-Alpine Botanical Garden-Institute	KPABG	Gorodkov, B. N. (ed.) 1953: Flora of Murmansk Region. 1: map 19. Academy of Sciences of the USSR, Moscow & Leningrad. (In Russian)	Flora of Murmansk Region (1953-1966) point distribution data	En
560	Occurrence	Equisetum pratense Ehrh.	Equisetum pratense Ehrh.	species	Equisetum	pratense	Equisetaceae	1837/1953	67.618	33.294	WGS 84	5000	Chernov, Evgeny Georgievich	RU	Murmansk Oblast	Creative Commons Attribution (CC-BY) 4.0 License	Polar-Alpine Botanical Garden-Institute	KPABG	Gorodkov, B. N. (ed.) 1953: Flora of Murmansk Region. 1: map 19. Academy of Sciences of the USSR, Moscow & Leningrad. (In Russian)	Flora of Murmansk Region (1953-1966) point distribution data	En
561	Occurrence	Equisetum pratense Ehrh.	Equisetum pratense Ehrh.	species	Equisetum	pratense	Equisetaceae	1837/1953	67.163	32.558	WGS 84	5000	Chernov, Evgeny Georgievich	RU	Murmansk Oblast	Creative Commons Attribution (CC-BY) 4.0 License	Polar-Alpine Botanical Garden-Institute	KPABG	Gorodkov, B. N. (ed.) 1953: Flora of Murmansk Region. 1: map 19. Academy of Sciences of the USSR, Moscow & Leningrad. (In Russian)	Flora of Murmansk Region (1953-1966) point distribution data	En
562	Occurrence	Equisetum pratense Ehrh.	Equisetum pratense Ehrh.	species	Equisetum	pratense	Equisetaceae	1837/1953	67.158	32.32	WGS 84	5000	Chernov, Evgeny Georgievich	RU	Murmansk Oblast	Creative Commons Attribution (CC-BY) 4.0 License	Polar-Alpine Botanical Garden-Institute	KPABG	Gorodkov, B. N. (ed.) 1953: Flora of Murmansk Region. 1: map 19. Academy of Sciences of the USSR, Moscow & Leningrad. (In Russian)	Flora of Murmansk Region (1953-1966) point distribution data	En
563	Occurrence	Equisetum sylvaticum L.	Equisetum sylvaticum L.	species	Equisetum	sylvaticum	Equisetaceae	1837/1953	67.224	41.288	WGS 84	5000	Chernov, Evgeny Georgievich	RU	Murmansk Oblast	Creative Commons Attribution (CC-BY) 4.0 License	Polar-Alpine Botanical Garden-Institute	KPABG	Gorodkov, B. N. (ed.) 1953: Flora of Murmansk Region. 1: map 20. Academy of Sciences of the USSR, Moscow & Leningrad. (In Russian)	Flora of Murmansk Region (1953-1966) point distribution data	En
564	Occurrence	Equisetum sylvaticum L.	Equisetum sylvaticum L.	species	Equisetum	sylvaticum	Equisetaceae	1837/1953	67.125	41.338	WGS 84	5000	Chernov, Evgeny Georgievich	RU	Murmansk Oblast	Creative Commons Attribution (CC-BY) 4.0 License	Polar-Alpine Botanical Garden-Institute	KPABG	Gorodkov, B. N. (ed.) 1953: Flora of Murmansk Region. 1: map 20. Academy of Sciences of the USSR, Moscow & Leningrad. (In Russian)	Flora of Murmansk Region (1953-1966) point distribution data	En
565	Occurrence	Equisetum sylvaticum L.	Equisetum sylvaticum L.	species	Equisetum	sylvaticum	Equisetaceae	1837/1953	66.511	40.623	WGS 84	5000	Chernov, Evgeny Georgievich	RU	Murmansk Oblast	Creative Commons Attribution (CC-BY) 4.0 License	Polar-Alpine Botanical Garden-Institute	KPABG	Gorodkov, B. N. (ed.) 1953: Flora of Murmansk Region. 1: map 20. Academy of Sciences of the USSR, Moscow & Leningrad. (In Russian)	Flora of Murmansk Region (1953-1966) point distribution data	En
566	Occurrence	Equisetum sylvaticum L.	Equisetum sylvaticum L.	species	Equisetum	sylvaticum	Equisetaceae	1837/1953	67.963	39.542	WGS 84	5000	Chernov, Evgeny Georgievich	RU	Murmansk Oblast	Creative Commons Attribution (CC-BY) 4.0 License	Polar-Alpine Botanical Garden-Institute	KPABG	Gorodkov, B. N. (ed.) 1953: Flora of Murmansk Region. 1: map 20. Academy of Sciences of the USSR, Moscow & Leningrad. (In Russian)	Flora of Murmansk Region (1953-1966) point distribution data	En
567	Occurrence	Equisetum sylvaticum L.	Equisetum sylvaticum L.	species	Equisetum	sylvaticum	Equisetaceae	1837/1953	67.461	38.368	WGS 84	5000	Chernov, Evgeny Georgievich	RU	Murmansk Oblast	Creative Commons Attribution (CC-BY) 4.0 License	Polar-Alpine Botanical Garden-Institute	KPABG	Gorodkov, B. N. (ed.) 1953: Flora of Murmansk Region. 1: map 20. Academy of Sciences of the USSR, Moscow & Leningrad. (In Russian)	Flora of Murmansk Region (1953-1966) point distribution data	En
568	Occurrence	Equisetum sylvaticum L.	Equisetum sylvaticum L.	species	Equisetum	sylvaticum	Equisetaceae	1837/1953	66.506	38.705	WGS 84	5000	Chernov, Evgeny Georgievich	RU	Murmansk Oblast	Creative Commons Attribution (CC-BY) 4.0 License	Polar-Alpine Botanical Garden-Institute	KPABG	Gorodkov, B. N. (ed.) 1953: Flora of Murmansk Region. 1: map 20. Academy of Sciences of the USSR, Moscow & Leningrad. (In Russian)	Flora of Murmansk Region (1953-1966) point distribution data	En
569	Occurrence	Equisetum sylvaticum L.	Equisetum sylvaticum L.	species	Equisetum	sylvaticum	Equisetaceae	1837/1953	66.203	38.512	WGS 84	5000	Chernov, Evgeny Georgievich	RU	Murmansk Oblast	Creative Commons Attribution (CC-BY) 4.0 License	Polar-Alpine Botanical Garden-Institute	KPABG	Gorodkov, B. N. (ed.) 1953: Flora of Murmansk Region. 1: map 20. Academy of Sciences of the USSR, Moscow & Leningrad. (In Russian)	Flora of Murmansk Region (1953-1966) point distribution data	En
570	Occurrence	Equisetum sylvaticum L.	Equisetum sylvaticum L.	species	Equisetum	sylvaticum	Equisetaceae	1837/1953	66.102	38.205	WGS 84	5000	Chernov, Evgeny Georgievich	RU	Murmansk Oblast	Creative Commons Attribution (CC-BY) 4.0 License	Polar-Alpine Botanical Garden-Institute	KPABG	Gorodkov, B. N. (ed.) 1953: Flora of Murmansk Region. 1: map 20. Academy of Sciences of the USSR, Moscow & Leningrad. (In Russian)	Flora of Murmansk Region (1953-1966) point distribution data	En
571	Occurrence	Equisetum sylvaticum L.	Equisetum sylvaticum L.	species	Equisetum	sylvaticum	Equisetaceae	1837/1953	66.104	38.068	WGS 84	5000	Chernov, Evgeny Georgievich	RU	Murmansk Oblast	Creative Commons Attribution (CC-BY) 4.0 License	Polar-Alpine Botanical Garden-Institute	KPABG	Gorodkov, B. N. (ed.) 1953: Flora of Murmansk Region. 1: map 20. Academy of Sciences of the USSR, Moscow & Leningrad. (In Russian)	Flora of Murmansk Region (1953-1966) point distribution data	En
572	Occurrence	Equisetum sylvaticum L.	Equisetum sylvaticum L.	species	Equisetum	sylvaticum	Equisetaceae	1837/1953	67.159	37.659	WGS 84	5000	Chernov, Evgeny Georgievich	RU	Murmansk Oblast	Creative Commons Attribution (CC-BY) 4.0 License	Polar-Alpine Botanical Garden-Institute	KPABG	Gorodkov, B. N. (ed.) 1953: Flora of Murmansk Region. 1: map 20. Academy of Sciences of the USSR, Moscow & Leningrad. (In Russian)	Flora of Murmansk Region (1953-1966) point distribution data	En
573	Occurrence	Equisetum sylvaticum L.	Equisetum sylvaticum L.	species	Equisetum	sylvaticum	Equisetaceae	1837/1953	67.358	37.192	WGS 84	5000	Chernov, Evgeny Georgievich	RU	Murmansk Oblast	Creative Commons Attribution (CC-BY) 4.0 License	Polar-Alpine Botanical Garden-Institute	KPABG	Gorodkov, B. N. (ed.) 1953: Flora of Murmansk Region. 1: map 20. Academy of Sciences of the USSR, Moscow & Leningrad. (In Russian)	Flora of Murmansk Region (1953-1966) point distribution data	En
574	Occurrence	Equisetum sylvaticum L.	Equisetum sylvaticum L.	species	Equisetum	sylvaticum	Equisetaceae	1837/1953	67.369	37	WGS 84	5000	Chernov, Evgeny Georgievich	RU	Murmansk Oblast	Creative Commons Attribution (CC-BY) 4.0 License	Polar-Alpine Botanical Garden-Institute	KPABG	Gorodkov, B. N. (ed.) 1953: Flora of Murmansk Region. 1: map 20. Academy of Sciences of the USSR, Moscow & Leningrad. (In Russian)	Flora of Murmansk Region (1953-1966) point distribution data	En
575	Occurrence	Equisetum sylvaticum L.	Equisetum sylvaticum L.	species	Equisetum	sylvaticum	Equisetaceae	1837/1953	67.486	36.607	WGS 84	5000	Chernov, Evgeny Georgievich	RU	Murmansk Oblast	Creative Commons Attribution (CC-BY) 4.0 License	Polar-Alpine Botanical Garden-Institute	KPABG	Gorodkov, B. N. (ed.) 1953: Flora of Murmansk Region. 1: map 20. Academy of Sciences of the USSR, Moscow & Leningrad. (In Russian)	Flora of Murmansk Region (1953-1966) point distribution data	En
576	Occurrence	Equisetum sylvaticum L.	Equisetum sylvaticum L.	species	Equisetum	sylvaticum	Equisetaceae	1837/1953	67.501	36.426	WGS 84	5000	Chernov, Evgeny Georgievich	RU	Murmansk Oblast	Creative Commons Attribution (CC-BY) 4.0 License	Polar-Alpine Botanical Garden-Institute	KPABG	Gorodkov, B. N. (ed.) 1953: Flora of Murmansk Region. 1: map 20. Academy of Sciences of the USSR, Moscow & Leningrad. (In Russian)	Flora of Murmansk Region (1953-1966) point distribution data	En
577	Occurrence	Equisetum sylvaticum L.	Equisetum sylvaticum L.	species	Equisetum	sylvaticum	Equisetaceae	1837/1953	67.431	36.4	WGS 84	5000	Chernov, Evgeny Georgievich	RU	Murmansk Oblast	Creative Commons Attribution (CC-BY) 4.0 License	Polar-Alpine Botanical Garden-Institute	KPABG	Gorodkov, B. N. (ed.) 1953: Flora of Murmansk Region. 1: map 20. Academy of Sciences of the USSR, Moscow & Leningrad. (In Russian)	Flora of Murmansk Region (1953-1966) point distribution data	En
578	Occurrence	Equisetum sylvaticum L.	Equisetum sylvaticum L.	species	Equisetum	sylvaticum	Equisetaceae	1837/1953	67.446	36.28	WGS 84	5000	Chernov, Evgeny Georgievich	RU	Murmansk Oblast	Creative Commons Attribution (CC-BY) 4.0 License	Polar-Alpine Botanical Garden-Institute	KPABG	Gorodkov, B. N. (ed.) 1953: Flora of Murmansk Region. 1: map 20. Academy of Sciences of the USSR, Moscow & Leningrad. (In Russian)	Flora of Murmansk Region (1953-1966) point distribution data	En
579	Occurrence	Equisetum sylvaticum L.	Equisetum sylvaticum L.	species	Equisetum	sylvaticum	Equisetaceae	1837/1953	66.305	36.842	WGS 84	5000	Chernov, Evgeny Georgievich	RU	Murmansk Oblast	Creative Commons Attribution (CC-BY) 4.0 License	Polar-Alpine Botanical Garden-Institute	KPABG	Gorodkov, B. N. (ed.) 1953: Flora of Murmansk Region. 1: map 20. Academy of Sciences of the USSR, Moscow & Leningrad. (In Russian)	Flora of Murmansk Region (1953-1966) point distribution data	En
580	Occurrence	Equisetum sylvaticum L.	Equisetum sylvaticum L.	species	Equisetum	sylvaticum	Equisetaceae	1837/1953	66.375	36.764	WGS 84	5000	Chernov, Evgeny Georgievich	RU	Murmansk Oblast	Creative Commons Attribution (CC-BY) 4.0 License	Polar-Alpine Botanical Garden-Institute	KPABG	Gorodkov, B. N. (ed.) 1953: Flora of Murmansk Region. 1: map 20. Academy of Sciences of the USSR, Moscow & Leningrad. (In Russian)	Flora of Murmansk Region (1953-1966) point distribution data	En
581	Occurrence	Equisetum sylvaticum L.	Equisetum sylvaticum L.	species	Equisetum	sylvaticum	Equisetaceae	1837/1953	66.44	36.65	WGS 84	5000	Chernov, Evgeny Georgievich	RU	Murmansk Oblast	Creative Commons Attribution (CC-BY) 4.0 License	Polar-Alpine Botanical Garden-Institute	KPABG	Gorodkov, B. N. (ed.) 1953: Flora of Murmansk Region. 1: map 20. Academy of Sciences of the USSR, Moscow & Leningrad. (In Russian)	Flora of Murmansk Region (1953-1966) point distribution data	En
582	Occurrence	Equisetum sylvaticum L.	Equisetum sylvaticum L.	species	Equisetum	sylvaticum	Equisetaceae	1837/1953	66.566	36.258	WGS 84	5000	Chernov, Evgeny Georgievich	RU	Murmansk Oblast	Creative Commons Attribution (CC-BY) 4.0 License	Polar-Alpine Botanical Garden-Institute	KPABG	Gorodkov, B. N. (ed.) 1953: Flora of Murmansk Region. 1: map 20. Academy of Sciences of the USSR, Moscow & Leningrad. (In Russian)	Flora of Murmansk Region (1953-1966) point distribution data	En
583	Occurrence	Equisetum sylvaticum L.	Equisetum sylvaticum L.	species	Equisetum	sylvaticum	Equisetaceae	1837/1953	68.037	36.72	WGS 84	5000	Chernov, Evgeny Georgievich	RU	Murmansk Oblast	Creative Commons Attribution (CC-BY) 4.0 License	Polar-Alpine Botanical Garden-Institute	KPABG	Gorodkov, B. N. (ed.) 1953: Flora of Murmansk Region. 1: map 20. Academy of Sciences of the USSR, Moscow & Leningrad. (In Russian)	Flora of Murmansk Region (1953-1966) point distribution data	En
584	Occurrence	Equisetum sylvaticum L.	Equisetum sylvaticum L.	species	Equisetum	sylvaticum	Equisetaceae	1837/1953	68.296	35.215	WGS 84	5000	Chernov, Evgeny Georgievich	RU	Murmansk Oblast	Creative Commons Attribution (CC-BY) 4.0 License	Polar-Alpine Botanical Garden-Institute	KPABG	Gorodkov, B. N. (ed.) 1953: Flora of Murmansk Region. 1: map 20. Academy of Sciences of the USSR, Moscow & Leningrad. (In Russian)	Flora of Murmansk Region (1953-1966) point distribution data	En
585	Occurrence	Equisetum sylvaticum L.	Equisetum sylvaticum L.	species	Equisetum	sylvaticum	Equisetaceae	1837/1953	67.786	35.183	WGS 84	5000	Chernov, Evgeny Georgievich	RU	Murmansk Oblast	Creative Commons Attribution (CC-BY) 4.0 License	Polar-Alpine Botanical Garden-Institute	KPABG	Gorodkov, B. N. (ed.) 1953: Flora of Murmansk Region. 1: map 20. Academy of Sciences of the USSR, Moscow & Leningrad. (In Russian)	Flora of Murmansk Region (1953-1966) point distribution data	En
586	Occurrence	Equisetum sylvaticum L.	Equisetum sylvaticum L.	species	Equisetum	sylvaticum	Equisetaceae	1837/1953	67.822	35.011	WGS 84	5000	Chernov, Evgeny Georgievich	RU	Murmansk Oblast	Creative Commons Attribution (CC-BY) 4.0 License	Polar-Alpine Botanical Garden-Institute	KPABG	Gorodkov, B. N. (ed.) 1953: Flora of Murmansk Region. 1: map 20. Academy of Sciences of the USSR, Moscow & Leningrad. (In Russian)	Flora of Murmansk Region (1953-1966) point distribution data	En
587	Occurrence	Equisetum sylvaticum L.	Equisetum sylvaticum L.	species	Equisetum	sylvaticum	Equisetaceae	1837/1953	67.519	34.721	WGS 84	5000	Chernov, Evgeny Georgievich	RU	Murmansk Oblast	Creative Commons Attribution (CC-BY) 4.0 License	Polar-Alpine Botanical Garden-Institute	KPABG	Gorodkov, B. N. (ed.) 1953: Flora of Murmansk Region. 1: map 20. Academy of Sciences of the USSR, Moscow & Leningrad. (In Russian)	Flora of Murmansk Region (1953-1966) point distribution data	En
588	Occurrence	Equisetum sylvaticum L.	Equisetum sylvaticum L.	species	Equisetum	sylvaticum	Equisetaceae	1837/1953	67.481	34.542	WGS 84	5000	Chernov, Evgeny Georgievich	RU	Murmansk Oblast	Creative Commons Attribution (CC-BY) 4.0 License	Polar-Alpine Botanical Garden-Institute	KPABG	Gorodkov, B. N. (ed.) 1953: Flora of Murmansk Region. 1: map 20. Academy of Sciences of the USSR, Moscow & Leningrad. (In Russian)	Flora of Murmansk Region (1953-1966) point distribution data	En
589	Occurrence	Equisetum sylvaticum L.	Equisetum sylvaticum L.	species	Equisetum	sylvaticum	Equisetaceae	1837/1953	66.67	34.473	WGS 84	5000	Chernov, Evgeny Georgievich	RU	Murmansk Oblast	Creative Commons Attribution (CC-BY) 4.0 License	Polar-Alpine Botanical Garden-Institute	KPABG	Gorodkov, B. N. (ed.) 1953: Flora of Murmansk Region. 1: map 20. Academy of Sciences of the USSR, Moscow & Leningrad. (In Russian)	Flora of Murmansk Region (1953-1966) point distribution data	En
590	Occurrence	Equisetum sylvaticum L.	Equisetum sylvaticum L.	species	Equisetum	sylvaticum	Equisetaceae	1837/1953	69.303	32.941	WGS 84	5000	Chernov, Evgeny Georgievich	RU	Murmansk Oblast	Creative Commons Attribution (CC-BY) 4.0 License	Polar-Alpine Botanical Garden-Institute	KPABG	Gorodkov, B. N. (ed.) 1953: Flora of Murmansk Region. 1: map 20. Academy of Sciences of the USSR, Moscow & Leningrad. (In Russian)	Flora of Murmansk Region (1953-1966) point distribution data	En
591	Occurrence	Equisetum sylvaticum L.	Equisetum sylvaticum L.	species	Equisetum	sylvaticum	Equisetaceae	1837/1953	69.223	33.435	WGS 84	5000	Chernov, Evgeny Georgievich	RU	Murmansk Oblast	Creative Commons Attribution (CC-BY) 4.0 License	Polar-Alpine Botanical Garden-Institute	KPABG	Gorodkov, B. N. (ed.) 1953: Flora of Murmansk Region. 1: map 20. Academy of Sciences of the USSR, Moscow & Leningrad. (In Russian)	Flora of Murmansk Region (1953-1966) point distribution data	En
592	Occurrence	Equisetum sylvaticum L.	Equisetum sylvaticum L.	species	Equisetum	sylvaticum	Equisetaceae	1837/1953	69.144	33.47	WGS 84	5000	Chernov, Evgeny Georgievich	RU	Murmansk Oblast	Creative Commons Attribution (CC-BY) 4.0 License	Polar-Alpine Botanical Garden-Institute	KPABG	Gorodkov, B. N. (ed.) 1953: Flora of Murmansk Region. 1: map 20. Academy of Sciences of the USSR, Moscow & Leningrad. (In Russian)	Flora of Murmansk Region (1953-1966) point distribution data	En
593	Occurrence	Equisetum sylvaticum L.	Equisetum sylvaticum L.	species	Equisetum	sylvaticum	Equisetaceae	1837/1953	69.086	33.308	WGS 84	5000	Chernov, Evgeny Georgievich	RU	Murmansk Oblast	Creative Commons Attribution (CC-BY) 4.0 License	Polar-Alpine Botanical Garden-Institute	KPABG	Gorodkov, B. N. (ed.) 1953: Flora of Murmansk Region. 1: map 20. Academy of Sciences of the USSR, Moscow & Leningrad. (In Russian)	Flora of Murmansk Region (1953-1966) point distribution data	En
594	Occurrence	Equisetum sylvaticum L.	Equisetum sylvaticum L.	species	Equisetum	sylvaticum	Equisetaceae	1837/1953	69.02	33.187	WGS 84	5000	Chernov, Evgeny Georgievich	RU	Murmansk Oblast	Creative Commons Attribution (CC-BY) 4.0 License	Polar-Alpine Botanical Garden-Institute	KPABG	Gorodkov, B. N. (ed.) 1953: Flora of Murmansk Region. 1: map 20. Academy of Sciences of the USSR, Moscow & Leningrad. (In Russian)	Flora of Murmansk Region (1953-1966) point distribution data	En
595	Occurrence	Equisetum sylvaticum L.	Equisetum sylvaticum L.	species	Equisetum	sylvaticum	Equisetaceae	1837/1953	68.898	33.151	WGS 84	5000	Chernov, Evgeny Georgievich	RU	Murmansk Oblast	Creative Commons Attribution (CC-BY) 4.0 License	Polar-Alpine Botanical Garden-Institute	KPABG	Gorodkov, B. N. (ed.) 1953: Flora of Murmansk Region. 1: map 20. Academy of Sciences of the USSR, Moscow & Leningrad. (In Russian)	Flora of Murmansk Region (1953-1966) point distribution data	En
596	Occurrence	Equisetum sylvaticum L.	Equisetum sylvaticum L.	species	Equisetum	sylvaticum	Equisetaceae	1837/1953	68.905	32.983	WGS 84	5000	Chernov, Evgeny Georgievich	RU	Murmansk Oblast	Creative Commons Attribution (CC-BY) 4.0 License	Polar-Alpine Botanical Garden-Institute	KPABG	Gorodkov, B. N. (ed.) 1953: Flora of Murmansk Region. 1: map 20. Academy of Sciences of the USSR, Moscow & Leningrad. (In Russian)	Flora of Murmansk Region (1953-1966) point distribution data	En
597	Occurrence	Equisetum sylvaticum L.	Equisetum sylvaticum L.	species	Equisetum	sylvaticum	Equisetaceae	1837/1953	68.861	32.886	WGS 84	5000	Chernov, Evgeny Georgievich	RU	Murmansk Oblast	Creative Commons Attribution (CC-BY) 4.0 License	Polar-Alpine Botanical Garden-Institute	KPABG	Gorodkov, B. N. (ed.) 1953: Flora of Murmansk Region. 1: map 20. Academy of Sciences of the USSR, Moscow & Leningrad. (In Russian)	Flora of Murmansk Region (1953-1966) point distribution data	En
598	Occurrence	Equisetum sylvaticum L.	Equisetum sylvaticum L.	species	Equisetum	sylvaticum	Equisetaceae	1837/1953	68.843	33.133	WGS 84	5000	Chernov, Evgeny Georgievich	RU	Murmansk Oblast	Creative Commons Attribution (CC-BY) 4.0 License	Polar-Alpine Botanical Garden-Institute	KPABG	Gorodkov, B. N. (ed.) 1953: Flora of Murmansk Region. 1: map 20. Academy of Sciences of the USSR, Moscow & Leningrad. (In Russian)	Flora of Murmansk Region (1953-1966) point distribution data	En
599	Occurrence	Equisetum sylvaticum L.	Equisetum sylvaticum L.	species	Equisetum	sylvaticum	Equisetaceae	1837/1953	68.408	30.858	WGS 84	5000	Chernov, Evgeny Georgievich	RU	Murmansk Oblast	Creative Commons Attribution (CC-BY) 4.0 License	Polar-Alpine Botanical Garden-Institute	KPABG	Gorodkov, B. N. (ed.) 1953: Flora of Murmansk Region. 1: map 20. Academy of Sciences of the USSR, Moscow & Leningrad. (In Russian)	Flora of Murmansk Region (1953-1966) point distribution data	En
600	Occurrence	Equisetum sylvaticum L.	Equisetum sylvaticum L.	species	Equisetum	sylvaticum	Equisetaceae	1837/1953	69.654	30.209	WGS 84	5000	Chernov, Evgeny Georgievich	RU	Murmansk Oblast	Creative Commons Attribution (CC-BY) 4.0 License	Polar-Alpine Botanical Garden-Institute	KPABG	Gorodkov, B. N. (ed.) 1953: Flora of Murmansk Region. 1: map 20. Academy of Sciences of the USSR, Moscow & Leningrad. (In Russian)	Flora of Murmansk Region (1953-1966) point distribution data	En
601	Occurrence	Equisetum sylvaticum L.	Equisetum sylvaticum L.	species	Equisetum	sylvaticum	Equisetaceae	1837/1953	69.618	30.328	WGS 84	5000	Chernov, Evgeny Georgievich	RU	Murmansk Oblast	Creative Commons Attribution (CC-BY) 4.0 License	Polar-Alpine Botanical Garden-Institute	KPABG	Gorodkov, B. N. (ed.) 1953: Flora of Murmansk Region. 1: map 20. Academy of Sciences of the USSR, Moscow & Leningrad. (In Russian)	Flora of Murmansk Region (1953-1966) point distribution data	En
602	Occurrence	Equisetum sylvaticum L.	Equisetum sylvaticum L.	species	Equisetum	sylvaticum	Equisetaceae	1837/1953	69.78	32.029	WGS 84	5000	Chernov, Evgeny Georgievich	RU	Murmansk Oblast	Creative Commons Attribution (CC-BY) 4.0 License	Polar-Alpine Botanical Garden-Institute	KPABG	Gorodkov, B. N. (ed.) 1953: Flora of Murmansk Region. 1: map 20. Academy of Sciences of the USSR, Moscow & Leningrad. (In Russian)	Flora of Murmansk Region (1953-1966) point distribution data	En
603	Occurrence	Equisetum sylvaticum L.	Equisetum sylvaticum L.	species	Equisetum	sylvaticum	Equisetaceae	1837/1953	69.727	32.146	WGS 84	5000	Chernov, Evgeny Georgievich	RU	Murmansk Oblast	Creative Commons Attribution (CC-BY) 4.0 License	Polar-Alpine Botanical Garden-Institute	KPABG	Gorodkov, B. N. (ed.) 1953: Flora of Murmansk Region. 1: map 20. Academy of Sciences of the USSR, Moscow & Leningrad. (In Russian)	Flora of Murmansk Region (1953-1966) point distribution data	En
604	Occurrence	Equisetum sylvaticum L.	Equisetum sylvaticum L.	species	Equisetum	sylvaticum	Equisetaceae	1837/1953	67.419	30.577	WGS 84	5000	Chernov, Evgeny Georgievich	RU	Murmansk Oblast	Creative Commons Attribution (CC-BY) 4.0 License	Polar-Alpine Botanical Garden-Institute	KPABG	Gorodkov, B. N. (ed.) 1953: Flora of Murmansk Region. 1: map 20. Academy of Sciences of the USSR, Moscow & Leningrad. (In Russian)	Flora of Murmansk Region (1953-1966) point distribution data	En
605	Occurrence	Equisetum sylvaticum L.	Equisetum sylvaticum L.	species	Equisetum	sylvaticum	Equisetaceae	1837/1953	67.957	32.847	WGS 84	5000	Chernov, Evgeny Georgievich	RU	Murmansk Oblast	Creative Commons Attribution (CC-BY) 4.0 License	Polar-Alpine Botanical Garden-Institute	KPABG	Gorodkov, B. N. (ed.) 1953: Flora of Murmansk Region. 1: map 20. Academy of Sciences of the USSR, Moscow & Leningrad. (In Russian)	Flora of Murmansk Region (1953-1966) point distribution data	En
606	Occurrence	Equisetum sylvaticum L.	Equisetum sylvaticum L.	species	Equisetum	sylvaticum	Equisetaceae	1837/1953	67.889	32.93	WGS 84	5000	Chernov, Evgeny Georgievich	RU	Murmansk Oblast	Creative Commons Attribution (CC-BY) 4.0 License	Polar-Alpine Botanical Garden-Institute	KPABG	Gorodkov, B. N. (ed.) 1953: Flora of Murmansk Region. 1: map 20. Academy of Sciences of the USSR, Moscow & Leningrad. (In Russian)	Flora of Murmansk Region (1953-1966) point distribution data	En
607	Occurrence	Equisetum sylvaticum L.	Equisetum sylvaticum L.	species	Equisetum	sylvaticum	Equisetaceae	1837/1953	67.834	32.705	WGS 84	5000	Chernov, Evgeny Georgievich	RU	Murmansk Oblast	Creative Commons Attribution (CC-BY) 4.0 License	Polar-Alpine Botanical Garden-Institute	KPABG	Gorodkov, B. N. (ed.) 1953: Flora of Murmansk Region. 1: map 20. Academy of Sciences of the USSR, Moscow & Leningrad. (In Russian)	Flora of Murmansk Region (1953-1966) point distribution data	En
608	Occurrence	Equisetum sylvaticum L.	Equisetum sylvaticum L.	species	Equisetum	sylvaticum	Equisetaceae	1837/1953	67.736	33.183	WGS 84	5000	Chernov, Evgeny Georgievich	RU	Murmansk Oblast	Creative Commons Attribution (CC-BY) 4.0 License	Polar-Alpine Botanical Garden-Institute	KPABG	Gorodkov, B. N. (ed.) 1953: Flora of Murmansk Region. 1: map 20. Academy of Sciences of the USSR, Moscow & Leningrad. (In Russian)	Flora of Murmansk Region (1953-1966) point distribution data	En
609	Occurrence	Equisetum sylvaticum L.	Equisetum sylvaticum L.	species	Equisetum	sylvaticum	Equisetaceae	1837/1953	67.7	33.882	WGS 84	5000	Chernov, Evgeny Georgievich	RU	Murmansk Oblast	Creative Commons Attribution (CC-BY) 4.0 License	Polar-Alpine Botanical Garden-Institute	KPABG	Gorodkov, B. N. (ed.) 1953: Flora of Murmansk Region. 1: map 20. Academy of Sciences of the USSR, Moscow & Leningrad. (In Russian)	Flora of Murmansk Region (1953-1966) point distribution data	En
610	Occurrence	Equisetum sylvaticum L.	Equisetum sylvaticum L.	species	Equisetum	sylvaticum	Equisetaceae	1837/1953	67.674	33.665	WGS 84	5000	Chernov, Evgeny Georgievich	RU	Murmansk Oblast	Creative Commons Attribution (CC-BY) 4.0 License	Polar-Alpine Botanical Garden-Institute	KPABG	Gorodkov, B. N. (ed.) 1953: Flora of Murmansk Region. 1: map 20. Academy of Sciences of the USSR, Moscow & Leningrad. (In Russian)	Flora of Murmansk Region (1953-1966) point distribution data	En
611	Occurrence	Equisetum sylvaticum L.	Equisetum sylvaticum L.	species	Equisetum	sylvaticum	Equisetaceae	1837/1953	67.607	33.818	WGS 84	5000	Chernov, Evgeny Georgievich	RU	Murmansk Oblast	Creative Commons Attribution (CC-BY) 4.0 License	Polar-Alpine Botanical Garden-Institute	KPABG	Gorodkov, B. N. (ed.) 1953: Flora of Murmansk Region. 1: map 20. Academy of Sciences of the USSR, Moscow & Leningrad. (In Russian)	Flora of Murmansk Region (1953-1966) point distribution data	En
612	Occurrence	Equisetum sylvaticum L.	Equisetum sylvaticum L.	species	Equisetum	sylvaticum	Equisetaceae	1837/1953	67.48	34.023	WGS 84	5000	Chernov, Evgeny Georgievich	RU	Murmansk Oblast	Creative Commons Attribution (CC-BY) 4.0 License	Polar-Alpine Botanical Garden-Institute	KPABG	Gorodkov, B. N. (ed.) 1953: Flora of Murmansk Region. 1: map 20. Academy of Sciences of the USSR, Moscow & Leningrad. (In Russian)	Flora of Murmansk Region (1953-1966) point distribution data	En
613	Occurrence	Equisetum sylvaticum L.	Equisetum sylvaticum L.	species	Equisetum	sylvaticum	Equisetaceae	1837/1953	67.549	33.363	WGS 84	5000	Chernov, Evgeny Georgievich	RU	Murmansk Oblast	Creative Commons Attribution (CC-BY) 4.0 License	Polar-Alpine Botanical Garden-Institute	KPABG	Gorodkov, B. N. (ed.) 1953: Flora of Murmansk Region. 1: map 20. Academy of Sciences of the USSR, Moscow & Leningrad. (In Russian)	Flora of Murmansk Region (1953-1966) point distribution data	En
614	Occurrence	Equisetum sylvaticum L.	Equisetum sylvaticum L.	species	Equisetum	sylvaticum	Equisetaceae	1837/1953	67.58	32.776	WGS 84	5000	Chernov, Evgeny Georgievich	RU	Murmansk Oblast	Creative Commons Attribution (CC-BY) 4.0 License	Polar-Alpine Botanical Garden-Institute	KPABG	Gorodkov, B. N. (ed.) 1953: Flora of Murmansk Region. 1: map 20. Academy of Sciences of the USSR, Moscow & Leningrad. (In Russian)	Flora of Murmansk Region (1953-1966) point distribution data	En
615	Occurrence	Equisetum sylvaticum L.	Equisetum sylvaticum L.	species	Equisetum	sylvaticum	Equisetaceae	1837/1953	67.165	32.415	WGS 84	5000	Chernov, Evgeny Georgievich	RU	Murmansk Oblast	Creative Commons Attribution (CC-BY) 4.0 License	Polar-Alpine Botanical Garden-Institute	KPABG	Gorodkov, B. N. (ed.) 1953: Flora of Murmansk Region. 1: map 20. Academy of Sciences of the USSR, Moscow & Leningrad. (In Russian)	Flora of Murmansk Region (1953-1966) point distribution data	En
616	Occurrence	Equisetum sylvaticum L.	Equisetum sylvaticum L.	species	Equisetum	sylvaticum	Equisetaceae	1837/1953	67.129	32.074	WGS 84	5000	Chernov, Evgeny Georgievich	RU	Murmansk Oblast	Creative Commons Attribution (CC-BY) 4.0 License	Polar-Alpine Botanical Garden-Institute	KPABG	Gorodkov, B. N. (ed.) 1953: Flora of Murmansk Region. 1: map 20. Academy of Sciences of the USSR, Moscow & Leningrad. (In Russian)	Flora of Murmansk Region (1953-1966) point distribution data	En
617	Occurrence	Equisetum sylvaticum L.	Equisetum sylvaticum L.	species	Equisetum	sylvaticum	Equisetaceae	1837/1953	66.125	37.864	WGS 84	5000	Chernov, Evgeny Georgievich	RU	Murmansk Oblast	Creative Commons Attribution (CC-BY) 4.0 License	Polar-Alpine Botanical Garden-Institute	KPABG	Gorodkov, B. N. (ed.) 1953: Flora of Murmansk Region. 1: map 20. Academy of Sciences of the USSR, Moscow & Leningrad. (In Russian)	Flora of Murmansk Region (1953-1966) point distribution data	En
618	Occurrence	Equisetum palustre L.	Equisetum palustre L.	species	Equisetum	palustre	Equisetaceae	1837/1953	67.184	41.243	WGS 84	5000	Chernov, Evgeny Georgievich	RU	Murmansk Oblast	Creative Commons Attribution (CC-BY) 4.0 License	Polar-Alpine Botanical Garden-Institute	KPABG	Gorodkov, B. N. (ed.) 1953: Flora of Murmansk Region. 1: map 21. Academy of Sciences of the USSR, Moscow & Leningrad. (In Russian)	Flora of Murmansk Region (1953-1966) point distribution data	En
619	Occurrence	Equisetum palustre L.	Equisetum palustre L.	species	Equisetum	palustre	Equisetaceae	1837/1953	67.718	40.458	WGS 84	5000	Chernov, Evgeny Georgievich	RU	Murmansk Oblast	Creative Commons Attribution (CC-BY) 4.0 License	Polar-Alpine Botanical Garden-Institute	KPABG	Gorodkov, B. N. (ed.) 1953: Flora of Murmansk Region. 1: map 21. Academy of Sciences of the USSR, Moscow & Leningrad. (In Russian)	Flora of Murmansk Region (1953-1966) point distribution data	En
620	Occurrence	Equisetum palustre L.	Equisetum palustre L.	species	Equisetum	palustre	Equisetaceae	1837/1953	67.694	40.331	WGS 84	5000	Chernov, Evgeny Georgievich	RU	Murmansk Oblast	Creative Commons Attribution (CC-BY) 4.0 License	Polar-Alpine Botanical Garden-Institute	KPABG	Gorodkov, B. N. (ed.) 1953: Flora of Murmansk Region. 1: map 21. Academy of Sciences of the USSR, Moscow & Leningrad. (In Russian)	Flora of Murmansk Region (1953-1966) point distribution data	En
621	Occurrence	Equisetum palustre L.	Equisetum palustre L.	species	Equisetum	palustre	Equisetaceae	1837/1953	68.349	38.422	WGS 84	5000	Chernov, Evgeny Georgievich	RU	Murmansk Oblast	Creative Commons Attribution (CC-BY) 4.0 License	Polar-Alpine Botanical Garden-Institute	KPABG	Gorodkov, B. N. (ed.) 1953: Flora of Murmansk Region. 1: map 21. Academy of Sciences of the USSR, Moscow & Leningrad. (In Russian)	Flora of Murmansk Region (1953-1966) point distribution data	En
622	Occurrence	Equisetum palustre L.	Equisetum palustre L.	species	Equisetum	palustre	Equisetaceae	1837/1953	68.026	39.65	WGS 84	5000	Chernov, Evgeny Georgievich	RU	Murmansk Oblast	Creative Commons Attribution (CC-BY) 4.0 License	Polar-Alpine Botanical Garden-Institute	KPABG	Gorodkov, B. N. (ed.) 1953: Flora of Murmansk Region. 1: map 21. Academy of Sciences of the USSR, Moscow & Leningrad. (In Russian)	Flora of Murmansk Region (1953-1966) point distribution data	En
623	Occurrence	Equisetum palustre L.	Equisetum palustre L.	species	Equisetum	palustre	Equisetaceae	1837/1953	67.987	39.496	WGS 84	5000	Chernov, Evgeny Georgievich	RU	Murmansk Oblast	Creative Commons Attribution (CC-BY) 4.0 License	Polar-Alpine Botanical Garden-Institute	KPABG	Gorodkov, B. N. (ed.) 1953: Flora of Murmansk Region. 1: map 21. Academy of Sciences of the USSR, Moscow & Leningrad. (In Russian)	Flora of Murmansk Region (1953-1966) point distribution data	En
624	Occurrence	Equisetum palustre L.	Equisetum palustre L.	species	Equisetum	palustre	Equisetaceae	1837/1953	66.2	38.443	WGS 84	5000	Chernov, Evgeny Georgievich	RU	Murmansk Oblast	Creative Commons Attribution (CC-BY) 4.0 License	Polar-Alpine Botanical Garden-Institute	KPABG	Gorodkov, B. N. (ed.) 1953: Flora of Murmansk Region. 1: map 21. Academy of Sciences of the USSR, Moscow & Leningrad. (In Russian)	Flora of Murmansk Region (1953-1966) point distribution data	En
625	Occurrence	Equisetum palustre L.	Equisetum palustre L.	species	Equisetum	palustre	Equisetaceae	1837/1953	66.082	38.26	WGS 84	5000	Chernov, Evgeny Georgievich	RU	Murmansk Oblast	Creative Commons Attribution (CC-BY) 4.0 License	Polar-Alpine Botanical Garden-Institute	KPABG	Gorodkov, B. N. (ed.) 1953: Flora of Murmansk Region. 1: map 21. Academy of Sciences of the USSR, Moscow & Leningrad. (In Russian)	Flora of Murmansk Region (1953-1966) point distribution data	En
626	Occurrence	Equisetum palustre L.	Equisetum palustre L.	species	Equisetum	palustre	Equisetaceae	1837/1953	66.084	38.146	WGS 84	5000	Chernov, Evgeny Georgievich	RU	Murmansk Oblast	Creative Commons Attribution (CC-BY) 4.0 License	Polar-Alpine Botanical Garden-Institute	KPABG	Gorodkov, B. N. (ed.) 1953: Flora of Murmansk Region. 1: map 21. Academy of Sciences of the USSR, Moscow & Leningrad. (In Russian)	Flora of Murmansk Region (1953-1966) point distribution data	En
627	Occurrence	Equisetum palustre L.	Equisetum palustre L.	species	Equisetum	palustre	Equisetaceae	1837/1953	66.1	38.011	WGS 84	5000	Chernov, Evgeny Georgievich	RU	Murmansk Oblast	Creative Commons Attribution (CC-BY) 4.0 License	Polar-Alpine Botanical Garden-Institute	KPABG	Gorodkov, B. N. (ed.) 1953: Flora of Murmansk Region. 1: map 21. Academy of Sciences of the USSR, Moscow & Leningrad. (In Russian)	Flora of Murmansk Region (1953-1966) point distribution data	En
628	Occurrence	Equisetum palustre L.	Equisetum palustre L.	species	Equisetum	palustre	Equisetaceae	1837/1953	68.056	36.597	WGS 84	5000	Chernov, Evgeny Georgievich	RU	Murmansk Oblast	Creative Commons Attribution (CC-BY) 4.0 License	Polar-Alpine Botanical Garden-Institute	KPABG	Gorodkov, B. N. (ed.) 1953: Flora of Murmansk Region. 1: map 21. Academy of Sciences of the USSR, Moscow & Leningrad. (In Russian)	Flora of Murmansk Region (1953-1966) point distribution data	En
629	Occurrence	Equisetum palustre L.	Equisetum palustre L.	species	Equisetum	palustre	Equisetaceae	1837/1953	66.895	35.861	WGS 84	5000	Chernov, Evgeny Georgievich	RU	Murmansk Oblast	Creative Commons Attribution (CC-BY) 4.0 License	Polar-Alpine Botanical Garden-Institute	KPABG	Gorodkov, B. N. (ed.) 1953: Flora of Murmansk Region. 1: map 21. Academy of Sciences of the USSR, Moscow & Leningrad. (In Russian)	Flora of Murmansk Region (1953-1966) point distribution data	En
630	Occurrence	Equisetum palustre L.	Equisetum palustre L.	species	Equisetum	palustre	Equisetaceae	1837/1953	66.682	36.038	WGS 84	5000	Chernov, Evgeny Georgievich	RU	Murmansk Oblast	Creative Commons Attribution (CC-BY) 4.0 License	Polar-Alpine Botanical Garden-Institute	KPABG	Gorodkov, B. N. (ed.) 1953: Flora of Murmansk Region. 1: map 21. Academy of Sciences of the USSR, Moscow & Leningrad. (In Russian)	Flora of Murmansk Region (1953-1966) point distribution data	En
631	Occurrence	Equisetum palustre L.	Equisetum palustre L.	species	Equisetum	palustre	Equisetaceae	1837/1953	66.45	36.57	WGS 84	5000	Chernov, Evgeny Georgievich	RU	Murmansk Oblast	Creative Commons Attribution (CC-BY) 4.0 License	Polar-Alpine Botanical Garden-Institute	KPABG	Gorodkov, B. N. (ed.) 1953: Flora of Murmansk Region. 1: map 21. Academy of Sciences of the USSR, Moscow & Leningrad. (In Russian)	Flora of Murmansk Region (1953-1966) point distribution data	En
632	Occurrence	Equisetum palustre L.	Equisetum palustre L.	species	Equisetum	palustre	Equisetaceae	1837/1953	66.375	36.752	WGS 84	5000	Chernov, Evgeny Georgievich	RU	Murmansk Oblast	Creative Commons Attribution (CC-BY) 4.0 License	Polar-Alpine Botanical Garden-Institute	KPABG	Gorodkov, B. N. (ed.) 1953: Flora of Murmansk Region. 1: map 21. Academy of Sciences of the USSR, Moscow & Leningrad. (In Russian)	Flora of Murmansk Region (1953-1966) point distribution data	En
633	Occurrence	Equisetum palustre L.	Equisetum palustre L.	species	Equisetum	palustre	Equisetaceae	1837/1953	66.287	36.842	WGS 84	5000	Chernov, Evgeny Georgievich	RU	Murmansk Oblast	Creative Commons Attribution (CC-BY) 4.0 License	Polar-Alpine Botanical Garden-Institute	KPABG	Gorodkov, B. N. (ed.) 1953: Flora of Murmansk Region. 1: map 21. Academy of Sciences of the USSR, Moscow & Leningrad. (In Russian)	Flora of Murmansk Region (1953-1966) point distribution data	En
634	Occurrence	Equisetum palustre L.	Equisetum palustre L.	species	Equisetum	palustre	Equisetaceae	1837/1953	69.133	35.237	WGS 84	5000	Chernov, Evgeny Georgievich	RU	Murmansk Oblast	Creative Commons Attribution (CC-BY) 4.0 License	Polar-Alpine Botanical Garden-Institute	KPABG	Gorodkov, B. N. (ed.) 1953: Flora of Murmansk Region. 1: map 21. Academy of Sciences of the USSR, Moscow & Leningrad. (In Russian)	Flora of Murmansk Region (1953-1966) point distribution data	En
635	Occurrence	Equisetum palustre L.	Equisetum palustre L.	species	Equisetum	palustre	Equisetaceae	1837/1953	68.045	35.051	WGS 84	5000	Chernov, Evgeny Georgievich	RU	Murmansk Oblast	Creative Commons Attribution (CC-BY) 4.0 License	Polar-Alpine Botanical Garden-Institute	KPABG	Gorodkov, B. N. (ed.) 1953: Flora of Murmansk Region. 1: map 21. Academy of Sciences of the USSR, Moscow & Leningrad. (In Russian)	Flora of Murmansk Region (1953-1966) point distribution data	En
636	Occurrence	Equisetum palustre L.	Equisetum palustre L.	species	Equisetum	palustre	Equisetaceae	1837/1953	67.758	34.464	WGS 84	5000	Chernov, Evgeny Georgievich	RU	Murmansk Oblast	Creative Commons Attribution (CC-BY) 4.0 License	Polar-Alpine Botanical Garden-Institute	KPABG	Gorodkov, B. N. (ed.) 1953: Flora of Murmansk Region. 1: map 21. Academy of Sciences of the USSR, Moscow & Leningrad. (In Russian)	Flora of Murmansk Region (1953-1966) point distribution data	En
637	Occurrence	Equisetum palustre L.	Equisetum palustre L.	species	Equisetum	palustre	Equisetaceae	1837/1953	67.555	34.598	WGS 84	5000	Chernov, Evgeny Georgievich	RU	Murmansk Oblast	Creative Commons Attribution (CC-BY) 4.0 License	Polar-Alpine Botanical Garden-Institute	KPABG	Gorodkov, B. N. (ed.) 1953: Flora of Murmansk Region. 1: map 21. Academy of Sciences of the USSR, Moscow & Leningrad. (In Russian)	Flora of Murmansk Region (1953-1966) point distribution data	En
638	Occurrence	Equisetum palustre L.	Equisetum palustre L.	species	Equisetum	palustre	Equisetaceae	1837/1953	67.477	34.578	WGS 84	5000	Chernov, Evgeny Georgievich	RU	Murmansk Oblast	Creative Commons Attribution (CC-BY) 4.0 License	Polar-Alpine Botanical Garden-Institute	KPABG	Gorodkov, B. N. (ed.) 1953: Flora of Murmansk Region. 1: map 21. Academy of Sciences of the USSR, Moscow & Leningrad. (In Russian)	Flora of Murmansk Region (1953-1966) point distribution data	En
639	Occurrence	Equisetum palustre L.	Equisetum palustre L.	species	Equisetum	palustre	Equisetaceae	1837/1953	67.461	34.374	WGS 84	5000	Chernov, Evgeny Georgievich	RU	Murmansk Oblast	Creative Commons Attribution (CC-BY) 4.0 License	Polar-Alpine Botanical Garden-Institute	KPABG	Gorodkov, B. N. (ed.) 1953: Flora of Murmansk Region. 1: map 21. Academy of Sciences of the USSR, Moscow & Leningrad. (In Russian)	Flora of Murmansk Region (1953-1966) point distribution data	En
640	Occurrence	Equisetum palustre L.	Equisetum palustre L.	species	Equisetum	palustre	Equisetaceae	1837/1953	67.382	34.368	WGS 84	5000	Chernov, Evgeny Georgievich	RU	Murmansk Oblast	Creative Commons Attribution (CC-BY) 4.0 License	Polar-Alpine Botanical Garden-Institute	KPABG	Gorodkov, B. N. (ed.) 1953: Flora of Murmansk Region. 1: map 21. Academy of Sciences of the USSR, Moscow & Leningrad. (In Russian)	Flora of Murmansk Region (1953-1966) point distribution data	En
641	Occurrence	Equisetum palustre L.	Equisetum palustre L.	species	Equisetum	palustre	Equisetaceae	1837/1953	66.622	34.803	WGS 84	5000	Chernov, Evgeny Georgievich	RU	Murmansk Oblast	Creative Commons Attribution (CC-BY) 4.0 License	Polar-Alpine Botanical Garden-Institute	KPABG	Gorodkov, B. N. (ed.) 1953: Flora of Murmansk Region. 1: map 21. Academy of Sciences of the USSR, Moscow & Leningrad. (In Russian)	Flora of Murmansk Region (1953-1966) point distribution data	En
642	Occurrence	Equisetum palustre L.	Equisetum palustre L.	species	Equisetum	palustre	Equisetaceae	1837/1953	66.691	34.238	WGS 84	5000	Chernov, Evgeny Georgievich	RU	Murmansk Oblast	Creative Commons Attribution (CC-BY) 4.0 License	Polar-Alpine Botanical Garden-Institute	KPABG	Gorodkov, B. N. (ed.) 1953: Flora of Murmansk Region. 1: map 21. Academy of Sciences of the USSR, Moscow & Leningrad. (In Russian)	Flora of Murmansk Region (1953-1966) point distribution data	En
643	Occurrence	Equisetum palustre L.	Equisetum palustre L.	species	Equisetum	palustre	Equisetaceae	1837/1953	66.81	33.783	WGS 84	5000	Chernov, Evgeny Georgievich	RU	Murmansk Oblast	Creative Commons Attribution (CC-BY) 4.0 License	Polar-Alpine Botanical Garden-Institute	KPABG	Gorodkov, B. N. (ed.) 1953: Flora of Murmansk Region. 1: map 21. Academy of Sciences of the USSR, Moscow & Leningrad. (In Russian)	Flora of Murmansk Region (1953-1966) point distribution data	En
644	Occurrence	Equisetum palustre L.	Equisetum palustre L.	species	Equisetum	palustre	Equisetaceae	1837/1953	69.17	33.662	WGS 84	5000	Chernov, Evgeny Georgievich	RU	Murmansk Oblast	Creative Commons Attribution (CC-BY) 4.0 License	Polar-Alpine Botanical Garden-Institute	KPABG	Gorodkov, B. N. (ed.) 1953: Flora of Murmansk Region. 1: map 21. Academy of Sciences of the USSR, Moscow & Leningrad. (In Russian)	Flora of Murmansk Region (1953-1966) point distribution data	En
645	Occurrence	Equisetum palustre L.	Equisetum palustre L.	species	Equisetum	palustre	Equisetaceae	1837/1953	69.093	33.165	WGS 84	5000	Chernov, Evgeny Georgievich	RU	Murmansk Oblast	Creative Commons Attribution (CC-BY) 4.0 License	Polar-Alpine Botanical Garden-Institute	KPABG	Gorodkov, B. N. (ed.) 1953: Flora of Murmansk Region. 1: map 21. Academy of Sciences of the USSR, Moscow & Leningrad. (In Russian)	Flora of Murmansk Region (1953-1966) point distribution data	En
646	Occurrence	Equisetum palustre L.	Equisetum palustre L.	species	Equisetum	palustre	Equisetaceae	1837/1953	68.858	32.951	WGS 84	5000	Chernov, Evgeny Georgievich	RU	Murmansk Oblast	Creative Commons Attribution (CC-BY) 4.0 License	Polar-Alpine Botanical Garden-Institute	KPABG	Gorodkov, B. N. (ed.) 1953: Flora of Murmansk Region. 1: map 21. Academy of Sciences of the USSR, Moscow & Leningrad. (In Russian)	Flora of Murmansk Region (1953-1966) point distribution data	En
647	Occurrence	Equisetum palustre L.	Equisetum palustre L.	species	Equisetum	palustre	Equisetaceae	1837/1953	68.796	32.614	WGS 84	5000	Chernov, Evgeny Georgievich	RU	Murmansk Oblast	Creative Commons Attribution (CC-BY) 4.0 License	Polar-Alpine Botanical Garden-Institute	KPABG	Gorodkov, B. N. (ed.) 1953: Flora of Murmansk Region. 1: map 21. Academy of Sciences of the USSR, Moscow & Leningrad. (In Russian)	Flora of Murmansk Region (1953-1966) point distribution data	En
648	Occurrence	Equisetum palustre L.	Equisetum palustre L.	species	Equisetum	palustre	Equisetaceae	1837/1953	67.973	32.956	WGS 84	5000	Chernov, Evgeny Georgievich	RU	Murmansk Oblast	Creative Commons Attribution (CC-BY) 4.0 License	Polar-Alpine Botanical Garden-Institute	KPABG	Gorodkov, B. N. (ed.) 1953: Flora of Murmansk Region. 1: map 21. Academy of Sciences of the USSR, Moscow & Leningrad. (In Russian)	Flora of Murmansk Region (1953-1966) point distribution data	En
649	Occurrence	Equisetum palustre L.	Equisetum palustre L.	species	Equisetum	palustre	Equisetaceae	1837/1953	67.908	32.928	WGS 84	5000	Chernov, Evgeny Georgievich	RU	Murmansk Oblast	Creative Commons Attribution (CC-BY) 4.0 License	Polar-Alpine Botanical Garden-Institute	KPABG	Gorodkov, B. N. (ed.) 1953: Flora of Murmansk Region. 1: map 21. Academy of Sciences of the USSR, Moscow & Leningrad. (In Russian)	Flora of Murmansk Region (1953-1966) point distribution data	En
650	Occurrence	Equisetum palustre L.	Equisetum palustre L.	species	Equisetum	palustre	Equisetaceae	1837/1953	67.904	32.732	WGS 84	5000	Chernov, Evgeny Georgievich	RU	Murmansk Oblast	Creative Commons Attribution (CC-BY) 4.0 License	Polar-Alpine Botanical Garden-Institute	KPABG	Gorodkov, B. N. (ed.) 1953: Flora of Murmansk Region. 1: map 21. Academy of Sciences of the USSR, Moscow & Leningrad. (In Russian)	Flora of Murmansk Region (1953-1966) point distribution data	En
651	Occurrence	Equisetum palustre L.	Equisetum palustre L.	species	Equisetum	palustre	Equisetaceae	1837/1953	67.711	34.015	WGS 84	5000	Chernov, Evgeny Georgievich	RU	Murmansk Oblast	Creative Commons Attribution (CC-BY) 4.0 License	Polar-Alpine Botanical Garden-Institute	KPABG	Gorodkov, B. N. (ed.) 1953: Flora of Murmansk Region. 1: map 21. Academy of Sciences of the USSR, Moscow & Leningrad. (In Russian)	Flora of Murmansk Region (1953-1966) point distribution data	En
652	Occurrence	Equisetum palustre L.	Equisetum palustre L.	species	Equisetum	palustre	Equisetaceae	1837/1953	67.484	34.01	WGS 84	5000	Chernov, Evgeny Georgievich	RU	Murmansk Oblast	Creative Commons Attribution (CC-BY) 4.0 License	Polar-Alpine Botanical Garden-Institute	KPABG	Gorodkov, B. N. (ed.) 1953: Flora of Murmansk Region. 1: map 21. Academy of Sciences of the USSR, Moscow & Leningrad. (In Russian)	Flora of Murmansk Region (1953-1966) point distribution data	En
653	Occurrence	Equisetum palustre L.	Equisetum palustre L.	species	Equisetum	palustre	Equisetaceae	1837/1953	67.655	33.923	WGS 84	5000	Chernov, Evgeny Georgievich	RU	Murmansk Oblast	Creative Commons Attribution (CC-BY) 4.0 License	Polar-Alpine Botanical Garden-Institute	KPABG	Gorodkov, B. N. (ed.) 1953: Flora of Murmansk Region. 1: map 21. Academy of Sciences of the USSR, Moscow & Leningrad. (In Russian)	Flora of Murmansk Region (1953-1966) point distribution data	En
654	Occurrence	Equisetum palustre L.	Equisetum palustre L.	species	Equisetum	palustre	Equisetaceae	1837/1953	67.717	33.759	WGS 84	5000	Chernov, Evgeny Georgievich	RU	Murmansk Oblast	Creative Commons Attribution (CC-BY) 4.0 License	Polar-Alpine Botanical Garden-Institute	KPABG	Gorodkov, B. N. (ed.) 1953: Flora of Murmansk Region. 1: map 21. Academy of Sciences of the USSR, Moscow & Leningrad. (In Russian)	Flora of Murmansk Region (1953-1966) point distribution data	En
655	Occurrence	Equisetum palustre L.	Equisetum palustre L.	species	Equisetum	palustre	Equisetaceae	1837/1953	67.648	33.765	WGS 84	5000	Chernov, Evgeny Georgievich	RU	Murmansk Oblast	Creative Commons Attribution (CC-BY) 4.0 License	Polar-Alpine Botanical Garden-Institute	KPABG	Gorodkov, B. N. (ed.) 1953: Flora of Murmansk Region. 1: map 21. Academy of Sciences of the USSR, Moscow & Leningrad. (In Russian)	Flora of Murmansk Region (1953-1966) point distribution data	En
656	Occurrence	Equisetum palustre L.	Equisetum palustre L.	species	Equisetum	palustre	Equisetaceae	1837/1953	67.568	33.397	WGS 84	5000	Chernov, Evgeny Georgievich	RU	Murmansk Oblast	Creative Commons Attribution (CC-BY) 4.0 License	Polar-Alpine Botanical Garden-Institute	KPABG	Gorodkov, B. N. (ed.) 1953: Flora of Murmansk Region. 1: map 21. Academy of Sciences of the USSR, Moscow & Leningrad. (In Russian)	Flora of Murmansk Region (1953-1966) point distribution data	En
657	Occurrence	Equisetum palustre L.	Equisetum palustre L.	species	Equisetum	palustre	Equisetaceae	1837/1953	67.57	33.215	WGS 84	5000	Chernov, Evgeny Georgievich	RU	Murmansk Oblast	Creative Commons Attribution (CC-BY) 4.0 License	Polar-Alpine Botanical Garden-Institute	KPABG	Gorodkov, B. N. (ed.) 1953: Flora of Murmansk Region. 1: map 21. Academy of Sciences of the USSR, Moscow & Leningrad. (In Russian)	Flora of Murmansk Region (1953-1966) point distribution data	En
658	Occurrence	Equisetum palustre L.	Equisetum palustre L.	species	Equisetum	palustre	Equisetaceae	1837/1953	67.471	33.118	WGS 84	5000	Chernov, Evgeny Georgievich	RU	Murmansk Oblast	Creative Commons Attribution (CC-BY) 4.0 License	Polar-Alpine Botanical Garden-Institute	KPABG	Gorodkov, B. N. (ed.) 1953: Flora of Murmansk Region. 1: map 21. Academy of Sciences of the USSR, Moscow & Leningrad. (In Russian)	Flora of Murmansk Region (1953-1966) point distribution data	En
659	Occurrence	Equisetum palustre L.	Equisetum palustre L.	species	Equisetum	palustre	Equisetaceae	1837/1953	67.529	32.771	WGS 84	5000	Chernov, Evgeny Georgievich	RU	Murmansk Oblast	Creative Commons Attribution (CC-BY) 4.0 License	Polar-Alpine Botanical Garden-Institute	KPABG	Gorodkov, B. N. (ed.) 1953: Flora of Murmansk Region. 1: map 21. Academy of Sciences of the USSR, Moscow & Leningrad. (In Russian)	Flora of Murmansk Region (1953-1966) point distribution data	En
660	Occurrence	Equisetum palustre L.	Equisetum palustre L.	species	Equisetum	palustre	Equisetaceae	1837/1953	67.392	32.621	WGS 84	5000	Chernov, Evgeny Georgievich	RU	Murmansk Oblast	Creative Commons Attribution (CC-BY) 4.0 License	Polar-Alpine Botanical Garden-Institute	KPABG	Gorodkov, B. N. (ed.) 1953: Flora of Murmansk Region. 1: map 21. Academy of Sciences of the USSR, Moscow & Leningrad. (In Russian)	Flora of Murmansk Region (1953-1966) point distribution data	En
661	Occurrence	Equisetum fluviatile L.	Equisetum fluviatile L.	species	Equisetum	fluviatile	Equisetaceae	1837/1953	67.991	39.731	WGS 84	5000	Chernov, Evgeny Georgievich	RU	Murmansk Oblast	Creative Commons Attribution (CC-BY) 4.0 License	Polar-Alpine Botanical Garden-Institute	KPABG	Gorodkov, B. N. (ed.) 1953: Flora of Murmansk Region. 1: map 22. Academy of Sciences of the USSR, Moscow & Leningrad. (In Russian)	Flora of Murmansk Region (1953-1966) point distribution data	En
662	Occurrence	Equisetum fluviatile L.	Equisetum fluviatile L.	species	Equisetum	fluviatile	Equisetaceae	1837/1953	67.524	38.144	WGS 84	5000	Chernov, Evgeny Georgievich	RU	Murmansk Oblast	Creative Commons Attribution (CC-BY) 4.0 License	Polar-Alpine Botanical Garden-Institute	KPABG	Gorodkov, B. N. (ed.) 1953: Flora of Murmansk Region. 1: map 22. Academy of Sciences of the USSR, Moscow & Leningrad. (In Russian)	Flora of Murmansk Region (1953-1966) point distribution data	En
663	Occurrence	Equisetum fluviatile L.	Equisetum fluviatile L.	species	Equisetum	fluviatile	Equisetaceae	1837/1953	66.267	39.887	WGS 84	5000	Chernov, Evgeny Georgievich	RU	Murmansk Oblast	Creative Commons Attribution (CC-BY) 4.0 License	Polar-Alpine Botanical Garden-Institute	KPABG	Gorodkov, B. N. (ed.) 1953: Flora of Murmansk Region. 1: map 22. Academy of Sciences of the USSR, Moscow & Leningrad. (In Russian)	Flora of Murmansk Region (1953-1966) point distribution data	En
664	Occurrence	Equisetum fluviatile L.	Equisetum fluviatile L.	species	Equisetum	fluviatile	Equisetaceae	1837/1953	66.156	39.102	WGS 84	5000	Chernov, Evgeny Georgievich	RU	Murmansk Oblast	Creative Commons Attribution (CC-BY) 4.0 License	Polar-Alpine Botanical Garden-Institute	KPABG	Gorodkov, B. N. (ed.) 1953: Flora of Murmansk Region. 1: map 22. Academy of Sciences of the USSR, Moscow & Leningrad. (In Russian)	Flora of Murmansk Region (1953-1966) point distribution data	En
665	Occurrence	Equisetum fluviatile L.	Equisetum fluviatile L.	species	Equisetum	fluviatile	Equisetaceae	1837/1953	66.114	38.869	WGS 84	5000	Chernov, Evgeny Georgievich	RU	Murmansk Oblast	Creative Commons Attribution (CC-BY) 4.0 License	Polar-Alpine Botanical Garden-Institute	KPABG	Gorodkov, B. N. (ed.) 1953: Flora of Murmansk Region. 1: map 22. Academy of Sciences of the USSR, Moscow & Leningrad. (In Russian)	Flora of Murmansk Region (1953-1966) point distribution data	En
666	Occurrence	Equisetum fluviatile L.	Equisetum fluviatile L.	species	Equisetum	fluviatile	Equisetaceae	1837/1953	66.095	38.319	WGS 84	5000	Chernov, Evgeny Georgievich	RU	Murmansk Oblast	Creative Commons Attribution (CC-BY) 4.0 License	Polar-Alpine Botanical Garden-Institute	KPABG	Gorodkov, B. N. (ed.) 1953: Flora of Murmansk Region. 1: map 22. Academy of Sciences of the USSR, Moscow & Leningrad. (In Russian)	Flora of Murmansk Region (1953-1966) point distribution data	En
667	Occurrence	Equisetum fluviatile L.	Equisetum fluviatile L.	species	Equisetum	fluviatile	Equisetaceae	1837/1953	66.088	38.17	WGS 84	5000	Chernov, Evgeny Georgievich	RU	Murmansk Oblast	Creative Commons Attribution (CC-BY) 4.0 License	Polar-Alpine Botanical Garden-Institute	KPABG	Gorodkov, B. N. (ed.) 1953: Flora of Murmansk Region. 1: map 22. Academy of Sciences of the USSR, Moscow & Leningrad. (In Russian)	Flora of Murmansk Region (1953-1966) point distribution data	En
668	Occurrence	Equisetum fluviatile L.	Equisetum fluviatile L.	species	Equisetum	fluviatile	Equisetaceae	1837/1953	69.116	36.068	WGS 84	5000	Chernov, Evgeny Georgievich	RU	Murmansk Oblast	Creative Commons Attribution (CC-BY) 4.0 License	Polar-Alpine Botanical Garden-Institute	KPABG	Gorodkov, B. N. (ed.) 1953: Flora of Murmansk Region. 1: map 22. Academy of Sciences of the USSR, Moscow & Leningrad. (In Russian)	Flora of Murmansk Region (1953-1966) point distribution data	En
669	Occurrence	Equisetum fluviatile L.	Equisetum fluviatile L.	species	Equisetum	fluviatile	Equisetaceae	1837/1953	69.112	35.886	WGS 84	5000	Chernov, Evgeny Georgievich	RU	Murmansk Oblast	Creative Commons Attribution (CC-BY) 4.0 License	Polar-Alpine Botanical Garden-Institute	KPABG	Gorodkov, B. N. (ed.) 1953: Flora of Murmansk Region. 1: map 22. Academy of Sciences of the USSR, Moscow & Leningrad. (In Russian)	Flora of Murmansk Region (1953-1966) point distribution data	En
670	Occurrence	Equisetum fluviatile L.	Equisetum fluviatile L.	species	Equisetum	fluviatile	Equisetaceae	1837/1953	67.363	37.096	WGS 84	5000	Chernov, Evgeny Georgievich	RU	Murmansk Oblast	Creative Commons Attribution (CC-BY) 4.0 License	Polar-Alpine Botanical Garden-Institute	KPABG	Gorodkov, B. N. (ed.) 1953: Flora of Murmansk Region. 1: map 22. Academy of Sciences of the USSR, Moscow & Leningrad. (In Russian)	Flora of Murmansk Region (1953-1966) point distribution data	En
671	Occurrence	Equisetum fluviatile L.	Equisetum fluviatile L.	species	Equisetum	fluviatile	Equisetaceae	1837/1953	67.436	36.292	WGS 84	5000	Chernov, Evgeny Georgievich	RU	Murmansk Oblast	Creative Commons Attribution (CC-BY) 4.0 License	Polar-Alpine Botanical Garden-Institute	KPABG	Gorodkov, B. N. (ed.) 1953: Flora of Murmansk Region. 1: map 22. Academy of Sciences of the USSR, Moscow & Leningrad. (In Russian)	Flora of Murmansk Region (1953-1966) point distribution data	En
672	Occurrence	Equisetum fluviatile L.	Equisetum fluviatile L.	species	Equisetum	fluviatile	Equisetaceae	1837/1953	67.098	37.274	WGS 84	5000	Chernov, Evgeny Georgievich	RU	Murmansk Oblast	Creative Commons Attribution (CC-BY) 4.0 License	Polar-Alpine Botanical Garden-Institute	KPABG	Gorodkov, B. N. (ed.) 1953: Flora of Murmansk Region. 1: map 22. Academy of Sciences of the USSR, Moscow & Leningrad. (In Russian)	Flora of Murmansk Region (1953-1966) point distribution data	En
673	Occurrence	Equisetum fluviatile L.	Equisetum fluviatile L.	species	Equisetum	fluviatile	Equisetaceae	1837/1953	66.594	36.294	WGS 84	5000	Chernov, Evgeny Georgievich	RU	Murmansk Oblast	Creative Commons Attribution (CC-BY) 4.0 License	Polar-Alpine Botanical Garden-Institute	KPABG	Gorodkov, B. N. (ed.) 1953: Flora of Murmansk Region. 1: map 22. Academy of Sciences of the USSR, Moscow & Leningrad. (In Russian)	Flora of Murmansk Region (1953-1966) point distribution data	En
674	Occurrence	Equisetum fluviatile L.	Equisetum fluviatile L.	species	Equisetum	fluviatile	Equisetaceae	1837/1953	66.125	37.853	WGS 84	5000	Chernov, Evgeny Georgievich	RU	Murmansk Oblast	Creative Commons Attribution (CC-BY) 4.0 License	Polar-Alpine Botanical Garden-Institute	KPABG	Gorodkov, B. N. (ed.) 1953: Flora of Murmansk Region. 1: map 22. Academy of Sciences of the USSR, Moscow & Leningrad. (In Russian)	Flora of Murmansk Region (1953-1966) point distribution data	En
675	Occurrence	Equisetum fluviatile L.	Equisetum fluviatile L.	species	Equisetum	fluviatile	Equisetaceae	1837/1953	66.169	37.65	WGS 84	5000	Chernov, Evgeny Georgievich	RU	Murmansk Oblast	Creative Commons Attribution (CC-BY) 4.0 License	Polar-Alpine Botanical Garden-Institute	KPABG	Gorodkov, B. N. (ed.) 1953: Flora of Murmansk Region. 1: map 22. Academy of Sciences of the USSR, Moscow & Leningrad. (In Russian)	Flora of Murmansk Region (1953-1966) point distribution data	En
676	Occurrence	Equisetum fluviatile L.	Equisetum fluviatile L.	species	Equisetum	fluviatile	Equisetaceae	1837/1953	66.37	36.798	WGS 84	5000	Chernov, Evgeny Georgievich	RU	Murmansk Oblast	Creative Commons Attribution (CC-BY) 4.0 License	Polar-Alpine Botanical Garden-Institute	KPABG	Gorodkov, B. N. (ed.) 1953: Flora of Murmansk Region. 1: map 22. Academy of Sciences of the USSR, Moscow & Leningrad. (In Russian)	Flora of Murmansk Region (1953-1966) point distribution data	En
677	Occurrence	Equisetum fluviatile L.	Equisetum fluviatile L.	species	Equisetum	fluviatile	Equisetaceae	1837/1953	66.463	36.651	WGS 84	5000	Chernov, Evgeny Georgievich	RU	Murmansk Oblast	Creative Commons Attribution (CC-BY) 4.0 License	Polar-Alpine Botanical Garden-Institute	KPABG	Gorodkov, B. N. (ed.) 1953: Flora of Murmansk Region. 1: map 22. Academy of Sciences of the USSR, Moscow & Leningrad. (In Russian)	Flora of Murmansk Region (1953-1966) point distribution data	En
678	Occurrence	Equisetum fluviatile L.	Equisetum fluviatile L.	species	Equisetum	fluviatile	Equisetaceae	1837/1953	66.377	36.176	WGS 84	5000	Chernov, Evgeny Georgievich	RU	Murmansk Oblast	Creative Commons Attribution (CC-BY) 4.0 License	Polar-Alpine Botanical Garden-Institute	KPABG	Gorodkov, B. N. (ed.) 1953: Flora of Murmansk Region. 1: map 22. Academy of Sciences of the USSR, Moscow & Leningrad. (In Russian)	Flora of Murmansk Region (1953-1966) point distribution data	En
679	Occurrence	Equisetum fluviatile L.	Equisetum fluviatile L.	species	Equisetum	fluviatile	Equisetaceae	1837/1953	68.714	35.672	WGS 84	5000	Chernov, Evgeny Georgievich	RU	Murmansk Oblast	Creative Commons Attribution (CC-BY) 4.0 License	Polar-Alpine Botanical Garden-Institute	KPABG	Gorodkov, B. N. (ed.) 1953: Flora of Murmansk Region. 1: map 22. Academy of Sciences of the USSR, Moscow & Leningrad. (In Russian)	Flora of Murmansk Region (1953-1966) point distribution data	En
680	Occurrence	Equisetum fluviatile L.	Equisetum fluviatile L.	species	Equisetum	fluviatile	Equisetaceae	1837/1953	68.03	34.977	WGS 84	5000	Chernov, Evgeny Georgievich	RU	Murmansk Oblast	Creative Commons Attribution (CC-BY) 4.0 License	Polar-Alpine Botanical Garden-Institute	KPABG	Gorodkov, B. N. (ed.) 1953: Flora of Murmansk Region. 1: map 22. Academy of Sciences of the USSR, Moscow & Leningrad. (In Russian)	Flora of Murmansk Region (1953-1966) point distribution data	En
681	Occurrence	Equisetum fluviatile L.	Equisetum fluviatile L.	species	Equisetum	fluviatile	Equisetaceae	1837/1953	67.74	34.514	WGS 84	5000	Chernov, Evgeny Georgievich	RU	Murmansk Oblast	Creative Commons Attribution (CC-BY) 4.0 License	Polar-Alpine Botanical Garden-Institute	KPABG	Gorodkov, B. N. (ed.) 1953: Flora of Murmansk Region. 1: map 22. Academy of Sciences of the USSR, Moscow & Leningrad. (In Russian)	Flora of Murmansk Region (1953-1966) point distribution data	En
682	Occurrence	Equisetum fluviatile L.	Equisetum fluviatile L.	species	Equisetum	fluviatile	Equisetaceae	1837/1953	67.491	34.602	WGS 84	5000	Chernov, Evgeny Georgievich	RU	Murmansk Oblast	Creative Commons Attribution (CC-BY) 4.0 License	Polar-Alpine Botanical Garden-Institute	KPABG	Gorodkov, B. N. (ed.) 1953: Flora of Murmansk Region. 1: map 22. Academy of Sciences of the USSR, Moscow & Leningrad. (In Russian)	Flora of Murmansk Region (1953-1966) point distribution data	En
683	Occurrence	Equisetum fluviatile L.	Equisetum fluviatile L.	species	Equisetum	fluviatile	Equisetaceae	1837/1953	67.443	34.448	WGS 84	5000	Chernov, Evgeny Georgievich	RU	Murmansk Oblast	Creative Commons Attribution (CC-BY) 4.0 License	Polar-Alpine Botanical Garden-Institute	KPABG	Gorodkov, B. N. (ed.) 1953: Flora of Murmansk Region. 1: map 22. Academy of Sciences of the USSR, Moscow & Leningrad. (In Russian)	Flora of Murmansk Region (1953-1966) point distribution data	En
684	Occurrence	Equisetum fluviatile L.	Equisetum fluviatile L.	species	Equisetum	fluviatile	Equisetaceae	1837/1953	67.516	34.346	WGS 84	5000	Chernov, Evgeny Georgievich	RU	Murmansk Oblast	Creative Commons Attribution (CC-BY) 4.0 License	Polar-Alpine Botanical Garden-Institute	KPABG	Gorodkov, B. N. (ed.) 1953: Flora of Murmansk Region. 1: map 22. Academy of Sciences of the USSR, Moscow & Leningrad. (In Russian)	Flora of Murmansk Region (1953-1966) point distribution data	En
685	Occurrence	Equisetum fluviatile L.	Equisetum fluviatile L.	species	Equisetum	fluviatile	Equisetaceae	1837/1953	66.627	34.872	WGS 84	5000	Chernov, Evgeny Georgievich	RU	Murmansk Oblast	Creative Commons Attribution (CC-BY) 4.0 License	Polar-Alpine Botanical Garden-Institute	KPABG	Gorodkov, B. N. (ed.) 1953: Flora of Murmansk Region. 1: map 22. Academy of Sciences of the USSR, Moscow & Leningrad. (In Russian)	Flora of Murmansk Region (1953-1966) point distribution data	En
686	Occurrence	Equisetum fluviatile L.	Equisetum fluviatile L.	species	Equisetum	fluviatile	Equisetaceae	1837/1953	66.642	34.417	WGS 84	5000	Chernov, Evgeny Georgievich	RU	Murmansk Oblast	Creative Commons Attribution (CC-BY) 4.0 License	Polar-Alpine Botanical Garden-Institute	KPABG	Gorodkov, B. N. (ed.) 1953: Flora of Murmansk Region. 1: map 22. Academy of Sciences of the USSR, Moscow & Leningrad. (In Russian)	Flora of Murmansk Region (1953-1966) point distribution data	En
687	Occurrence	Equisetum fluviatile L.	Equisetum fluviatile L.	species	Equisetum	fluviatile	Equisetaceae	1837/1953	69.64	30.264	WGS 84	5000	Chernov, Evgeny Georgievich	RU	Murmansk Oblast	Creative Commons Attribution (CC-BY) 4.0 License	Polar-Alpine Botanical Garden-Institute	KPABG	Gorodkov, B. N. (ed.) 1953: Flora of Murmansk Region. 1: map 22. Academy of Sciences of the USSR, Moscow & Leningrad. (In Russian)	Flora of Murmansk Region (1953-1966) point distribution data	En
688	Occurrence	Equisetum fluviatile L.	Equisetum fluviatile L.	species	Equisetum	fluviatile	Equisetaceae	1837/1953	69.676	31.368	WGS 84	5000	Chernov, Evgeny Georgievich	RU	Murmansk Oblast	Creative Commons Attribution (CC-BY) 4.0 License	Polar-Alpine Botanical Garden-Institute	KPABG	Gorodkov, B. N. (ed.) 1953: Flora of Murmansk Region. 1: map 22. Academy of Sciences of the USSR, Moscow & Leningrad. (In Russian)	Flora of Murmansk Region (1953-1966) point distribution data	En
689	Occurrence	Equisetum fluviatile L.	Equisetum fluviatile L.	species	Equisetum	fluviatile	Equisetaceae	1837/1953	69.645	32.653	WGS 84	5000	Chernov, Evgeny Georgievich	RU	Murmansk Oblast	Creative Commons Attribution (CC-BY) 4.0 License	Polar-Alpine Botanical Garden-Institute	KPABG	Gorodkov, B. N. (ed.) 1953: Flora of Murmansk Region. 1: map 22. Academy of Sciences of the USSR, Moscow & Leningrad. (In Russian)	Flora of Murmansk Region (1953-1966) point distribution data	En
690	Occurrence	Equisetum fluviatile L.	Equisetum fluviatile L.	species	Equisetum	fluviatile	Equisetaceae	1837/1953	69.64	32.401	WGS 84	5000	Chernov, Evgeny Georgievich	RU	Murmansk Oblast	Creative Commons Attribution (CC-BY) 4.0 License	Polar-Alpine Botanical Garden-Institute	KPABG	Gorodkov, B. N. (ed.) 1953: Flora of Murmansk Region. 1: map 22. Academy of Sciences of the USSR, Moscow & Leningrad. (In Russian)	Flora of Murmansk Region (1953-1966) point distribution data	En
691	Occurrence	Equisetum fluviatile L.	Equisetum fluviatile L.	species	Equisetum	fluviatile	Equisetaceae	1837/1953	69.227	33.409	WGS 84	5000	Chernov, Evgeny Georgievich	RU	Murmansk Oblast	Creative Commons Attribution (CC-BY) 4.0 License	Polar-Alpine Botanical Garden-Institute	KPABG	Gorodkov, B. N. (ed.) 1953: Flora of Murmansk Region. 1: map 22. Academy of Sciences of the USSR, Moscow & Leningrad. (In Russian)	Flora of Murmansk Region (1953-1966) point distribution data	En
692	Occurrence	Equisetum fluviatile L.	Equisetum fluviatile L.	species	Equisetum	fluviatile	Equisetaceae	1837/1953	69.072	33.025	WGS 84	5000	Chernov, Evgeny Georgievich	RU	Murmansk Oblast	Creative Commons Attribution (CC-BY) 4.0 License	Polar-Alpine Botanical Garden-Institute	KPABG	Gorodkov, B. N. (ed.) 1953: Flora of Murmansk Region. 1: map 22. Academy of Sciences of the USSR, Moscow & Leningrad. (In Russian)	Flora of Murmansk Region (1953-1966) point distribution data	En
693	Occurrence	Equisetum fluviatile L.	Equisetum fluviatile L.	species	Equisetum	fluviatile	Equisetaceae	1837/1953	69.043	33.236	WGS 84	5000	Chernov, Evgeny Georgievich	RU	Murmansk Oblast	Creative Commons Attribution (CC-BY) 4.0 License	Polar-Alpine Botanical Garden-Institute	KPABG	Gorodkov, B. N. (ed.) 1953: Flora of Murmansk Region. 1: map 22. Academy of Sciences of the USSR, Moscow & Leningrad. (In Russian)	Flora of Murmansk Region (1953-1966) point distribution data	En
694	Occurrence	Equisetum fluviatile L.	Equisetum fluviatile L.	species	Equisetum	fluviatile	Equisetaceae	1837/1953	68.989	33.011	WGS 84	5000	Chernov, Evgeny Georgievich	RU	Murmansk Oblast	Creative Commons Attribution (CC-BY) 4.0 License	Polar-Alpine Botanical Garden-Institute	KPABG	Gorodkov, B. N. (ed.) 1953: Flora of Murmansk Region. 1: map 22. Academy of Sciences of the USSR, Moscow & Leningrad. (In Russian)	Flora of Murmansk Region (1953-1966) point distribution data	En
695	Occurrence	Equisetum fluviatile L.	Equisetum fluviatile L.	species	Equisetum	fluviatile	Equisetaceae	1837/1953	68.876	32.923	WGS 84	5000	Chernov, Evgeny Georgievich	RU	Murmansk Oblast	Creative Commons Attribution (CC-BY) 4.0 License	Polar-Alpine Botanical Garden-Institute	KPABG	Gorodkov, B. N. (ed.) 1953: Flora of Murmansk Region. 1: map 22. Academy of Sciences of the USSR, Moscow & Leningrad. (In Russian)	Flora of Murmansk Region (1953-1966) point distribution data	En
696	Occurrence	Equisetum fluviatile L.	Equisetum fluviatile L.	species	Equisetum	fluviatile	Equisetaceae	1837/1953	68.806	32.625	WGS 84	5000	Chernov, Evgeny Georgievich	RU	Murmansk Oblast	Creative Commons Attribution (CC-BY) 4.0 License	Polar-Alpine Botanical Garden-Institute	KPABG	Gorodkov, B. N. (ed.) 1953: Flora of Murmansk Region. 1: map 22. Academy of Sciences of the USSR, Moscow & Leningrad. (In Russian)	Flora of Murmansk Region (1953-1966) point distribution data	En
697	Occurrence	Equisetum fluviatile L.	Equisetum fluviatile L.	species	Equisetum	fluviatile	Equisetaceae	1837/1953	68.693	32.145	WGS 84	5000	Chernov, Evgeny Georgievich	RU	Murmansk Oblast	Creative Commons Attribution (CC-BY) 4.0 License	Polar-Alpine Botanical Garden-Institute	KPABG	Gorodkov, B. N. (ed.) 1953: Flora of Murmansk Region. 1: map 22. Academy of Sciences of the USSR, Moscow & Leningrad. (In Russian)	Flora of Murmansk Region (1953-1966) point distribution data	En
698	Occurrence	Equisetum fluviatile L.	Equisetum fluviatile L.	species	Equisetum	fluviatile	Equisetaceae	1837/1953	68.287	33.428	WGS 84	5000	Chernov, Evgeny Georgievich	RU	Murmansk Oblast	Creative Commons Attribution (CC-BY) 4.0 License	Polar-Alpine Botanical Garden-Institute	KPABG	Gorodkov, B. N. (ed.) 1953: Flora of Murmansk Region. 1: map 22. Academy of Sciences of the USSR, Moscow & Leningrad. (In Russian)	Flora of Murmansk Region (1953-1966) point distribution data	En
699	Occurrence	Equisetum fluviatile L.	Equisetum fluviatile L.	species	Equisetum	fluviatile	Equisetaceae	1837/1953	67.968	32.92	WGS 84	5000	Chernov, Evgeny Georgievich	RU	Murmansk Oblast	Creative Commons Attribution (CC-BY) 4.0 License	Polar-Alpine Botanical Garden-Institute	KPABG	Gorodkov, B. N. (ed.) 1953: Flora of Murmansk Region. 1: map 22. Academy of Sciences of the USSR, Moscow & Leningrad. (In Russian)	Flora of Murmansk Region (1953-1966) point distribution data	En
700	Occurrence	Equisetum fluviatile L.	Equisetum fluviatile L.	species	Equisetum	fluviatile	Equisetaceae	1837/1953	67.918	32.988	WGS 84	5000	Chernov, Evgeny Georgievich	RU	Murmansk Oblast	Creative Commons Attribution (CC-BY) 4.0 License	Polar-Alpine Botanical Garden-Institute	KPABG	Gorodkov, B. N. (ed.) 1953: Flora of Murmansk Region. 1: map 22. Academy of Sciences of the USSR, Moscow & Leningrad. (In Russian)	Flora of Murmansk Region (1953-1966) point distribution data	En
701	Occurrence	Equisetum fluviatile L.	Equisetum fluviatile L.	species	Equisetum	fluviatile	Equisetaceae	1837/1953	67.797	32.71	WGS 84	5000	Chernov, Evgeny Georgievich	RU	Murmansk Oblast	Creative Commons Attribution (CC-BY) 4.0 License	Polar-Alpine Botanical Garden-Institute	KPABG	Gorodkov, B. N. (ed.) 1953: Flora of Murmansk Region. 1: map 22. Academy of Sciences of the USSR, Moscow & Leningrad. (In Russian)	Flora of Murmansk Region (1953-1966) point distribution data	En
702	Occurrence	Equisetum fluviatile L.	Equisetum fluviatile L.	species	Equisetum	fluviatile	Equisetaceae	1837/1953	67.732	32.719	WGS 84	5000	Chernov, Evgeny Georgievich	RU	Murmansk Oblast	Creative Commons Attribution (CC-BY) 4.0 License	Polar-Alpine Botanical Garden-Institute	KPABG	Gorodkov, B. N. (ed.) 1953: Flora of Murmansk Region. 1: map 22. Academy of Sciences of the USSR, Moscow & Leningrad. (In Russian)	Flora of Murmansk Region (1953-1966) point distribution data	En
703	Occurrence	Equisetum fluviatile L.	Equisetum fluviatile L.	species	Equisetum	fluviatile	Equisetaceae	1837/1953	67.77	33.24	WGS 84	5000	Chernov, Evgeny Georgievich	RU	Murmansk Oblast	Creative Commons Attribution (CC-BY) 4.0 License	Polar-Alpine Botanical Garden-Institute	KPABG	Gorodkov, B. N. (ed.) 1953: Flora of Murmansk Region. 1: map 22. Academy of Sciences of the USSR, Moscow & Leningrad. (In Russian)	Flora of Murmansk Region (1953-1966) point distribution data	En
704	Occurrence	Equisetum fluviatile L.	Equisetum fluviatile L.	species	Equisetum	fluviatile	Equisetaceae	1837/1953	67.691	33.566	WGS 84	5000	Chernov, Evgeny Georgievich	RU	Murmansk Oblast	Creative Commons Attribution (CC-BY) 4.0 License	Polar-Alpine Botanical Garden-Institute	KPABG	Gorodkov, B. N. (ed.) 1953: Flora of Murmansk Region. 1: map 22. Academy of Sciences of the USSR, Moscow & Leningrad. (In Russian)	Flora of Murmansk Region (1953-1966) point distribution data	En
705	Occurrence	Equisetum fluviatile L.	Equisetum fluviatile L.	species	Equisetum	fluviatile	Equisetaceae	1837/1953	67.672	33.799	WGS 84	5000	Chernov, Evgeny Georgievich	RU	Murmansk Oblast	Creative Commons Attribution (CC-BY) 4.0 License	Polar-Alpine Botanical Garden-Institute	KPABG	Gorodkov, B. N. (ed.) 1953: Flora of Murmansk Region. 1: map 22. Academy of Sciences of the USSR, Moscow & Leningrad. (In Russian)	Flora of Murmansk Region (1953-1966) point distribution data	En
706	Occurrence	Equisetum fluviatile L.	Equisetum fluviatile L.	species	Equisetum	fluviatile	Equisetaceae	1837/1953	67.572	34.003	WGS 84	5000	Chernov, Evgeny Georgievich	RU	Murmansk Oblast	Creative Commons Attribution (CC-BY) 4.0 License	Polar-Alpine Botanical Garden-Institute	KPABG	Gorodkov, B. N. (ed.) 1953: Flora of Murmansk Region. 1: map 22. Academy of Sciences of the USSR, Moscow & Leningrad. (In Russian)	Flora of Murmansk Region (1953-1966) point distribution data	En
707	Occurrence	Equisetum fluviatile L.	Equisetum fluviatile L.	species	Equisetum	fluviatile	Equisetaceae	1837/1953	67.572	33.603	WGS 84	5000	Chernov, Evgeny Georgievich	RU	Murmansk Oblast	Creative Commons Attribution (CC-BY) 4.0 License	Polar-Alpine Botanical Garden-Institute	KPABG	Gorodkov, B. N. (ed.) 1953: Flora of Murmansk Region. 1: map 22. Academy of Sciences of the USSR, Moscow & Leningrad. (In Russian)	Flora of Murmansk Region (1953-1966) point distribution data	En
708	Occurrence	Equisetum fluviatile L.	Equisetum fluviatile L.	species	Equisetum	fluviatile	Equisetaceae	1837/1953	67.637	33.365	WGS 84	5000	Chernov, Evgeny Georgievich	RU	Murmansk Oblast	Creative Commons Attribution (CC-BY) 4.0 License	Polar-Alpine Botanical Garden-Institute	KPABG	Gorodkov, B. N. (ed.) 1953: Flora of Murmansk Region. 1: map 22. Academy of Sciences of the USSR, Moscow & Leningrad. (In Russian)	Flora of Murmansk Region (1953-1966) point distribution data	En
709	Occurrence	Equisetum fluviatile L.	Equisetum fluviatile L.	species	Equisetum	fluviatile	Equisetaceae	1837/1953	67.541	33.412	WGS 84	5000	Chernov, Evgeny Georgievich	RU	Murmansk Oblast	Creative Commons Attribution (CC-BY) 4.0 License	Polar-Alpine Botanical Garden-Institute	KPABG	Gorodkov, B. N. (ed.) 1953: Flora of Murmansk Region. 1: map 22. Academy of Sciences of the USSR, Moscow & Leningrad. (In Russian)	Flora of Murmansk Region (1953-1966) point distribution data	En
710	Occurrence	Equisetum fluviatile L.	Equisetum fluviatile L.	species	Equisetum	fluviatile	Equisetaceae	1837/1953	67.458	33.192	WGS 84	5000	Chernov, Evgeny Georgievich	RU	Murmansk Oblast	Creative Commons Attribution (CC-BY) 4.0 License	Polar-Alpine Botanical Garden-Institute	KPABG	Gorodkov, B. N. (ed.) 1953: Flora of Murmansk Region. 1: map 22. Academy of Sciences of the USSR, Moscow & Leningrad. (In Russian)	Flora of Murmansk Region (1953-1966) point distribution data	En
711	Occurrence	Equisetum fluviatile L.	Equisetum fluviatile L.	species	Equisetum	fluviatile	Equisetaceae	1837/1953	67.415	32.606	WGS 84	5000	Chernov, Evgeny Georgievich	RU	Murmansk Oblast	Creative Commons Attribution (CC-BY) 4.0 License	Polar-Alpine Botanical Garden-Institute	KPABG	Gorodkov, B. N. (ed.) 1953: Flora of Murmansk Region. 1: map 22. Academy of Sciences of the USSR, Moscow & Leningrad. (In Russian)	Flora of Murmansk Region (1953-1966) point distribution data	En
712	Occurrence	Equisetum fluviatile L.	Equisetum fluviatile L.	species	Equisetum	fluviatile	Equisetaceae	1837/1953	67.575	30.943	WGS 84	5000	Chernov, Evgeny Georgievich	RU	Murmansk Oblast	Creative Commons Attribution (CC-BY) 4.0 License	Polar-Alpine Botanical Garden-Institute	KPABG	Gorodkov, B. N. (ed.) 1953: Flora of Murmansk Region. 1: map 22. Academy of Sciences of the USSR, Moscow & Leningrad. (In Russian)	Flora of Murmansk Region (1953-1966) point distribution data	En
713	Occurrence	Equisetum fluviatile L.	Equisetum fluviatile L.	species	Equisetum	fluviatile	Equisetaceae	1837/1953	66.532	31.937	WGS 84	5000	Chernov, Evgeny Georgievich	RU	Murmansk Oblast	Creative Commons Attribution (CC-BY) 4.0 License	Polar-Alpine Botanical Garden-Institute	KPABG	Gorodkov, B. N. (ed.) 1953: Flora of Murmansk Region. 1: map 22. Academy of Sciences of the USSR, Moscow & Leningrad. (In Russian)	Flora of Murmansk Region (1953-1966) point distribution data	En
714	Occurrence	Equisetum hiemale L.	Equisetum hyemale L.	species	Equisetum	hyemale	Equisetaceae	1837/1953	66.555	40.55	WGS 84	5000	Chernov, Evgeny Georgievich	RU	Murmansk Oblast	Creative Commons Attribution (CC-BY) 4.0 License	Polar-Alpine Botanical Garden-Institute	KPABG	Gorodkov, B. N. (ed.) 1953: Flora of Murmansk Region. 1: map 23. Academy of Sciences of the USSR, Moscow & Leningrad. (In Russian)	Flora of Murmansk Region (1953-1966) point distribution data	En
715	Occurrence	Equisetum hiemale L.	Equisetum hyemale L.	species	Equisetum	hyemale	Equisetaceae	1837/1953	66.573	38.55	WGS 84	5000	Chernov, Evgeny Georgievich	RU	Murmansk Oblast	Creative Commons Attribution (CC-BY) 4.0 License	Polar-Alpine Botanical Garden-Institute	KPABG	Gorodkov, B. N. (ed.) 1953: Flora of Murmansk Region. 1: map 23. Academy of Sciences of the USSR, Moscow & Leningrad. (In Russian)	Flora of Murmansk Region (1953-1966) point distribution data	En
716	Occurrence	Equisetum hiemale L.	Equisetum hyemale L.	species	Equisetum	hyemale	Equisetaceae	1837/1953	66.23	39.697	WGS 84	5000	Chernov, Evgeny Georgievich	RU	Murmansk Oblast	Creative Commons Attribution (CC-BY) 4.0 License	Polar-Alpine Botanical Garden-Institute	KPABG	Gorodkov, B. N. (ed.) 1953: Flora of Murmansk Region. 1: map 23. Academy of Sciences of the USSR, Moscow & Leningrad. (In Russian)	Flora of Murmansk Region (1953-1966) point distribution data	En
717	Occurrence	Equisetum hiemale L.	Equisetum hyemale L.	species	Equisetum	hyemale	Equisetaceae	1837/1953	66.208	39.476	WGS 84	5000	Chernov, Evgeny Georgievich	RU	Murmansk Oblast	Creative Commons Attribution (CC-BY) 4.0 License	Polar-Alpine Botanical Garden-Institute	KPABG	Gorodkov, B. N. (ed.) 1953: Flora of Murmansk Region. 1: map 23. Academy of Sciences of the USSR, Moscow & Leningrad. (In Russian)	Flora of Murmansk Region (1953-1966) point distribution data	En
718	Occurrence	Equisetum hiemale L.	Equisetum hyemale L.	species	Equisetum	hyemale	Equisetaceae	1837/1953	66.093	38.763	WGS 84	5000	Chernov, Evgeny Georgievich	RU	Murmansk Oblast	Creative Commons Attribution (CC-BY) 4.0 License	Polar-Alpine Botanical Garden-Institute	KPABG	Gorodkov, B. N. (ed.) 1953: Flora of Murmansk Region. 1: map 23. Academy of Sciences of the USSR, Moscow & Leningrad. (In Russian)	Flora of Murmansk Region (1953-1966) point distribution data	En
719	Occurrence	Equisetum hiemale L.	Equisetum hyemale L.	species	Equisetum	hyemale	Equisetaceae	1837/1953	66.249	38.528	WGS 84	5000	Chernov, Evgeny Georgievich	RU	Murmansk Oblast	Creative Commons Attribution (CC-BY) 4.0 License	Polar-Alpine Botanical Garden-Institute	KPABG	Gorodkov, B. N. (ed.) 1953: Flora of Murmansk Region. 1: map 23. Academy of Sciences of the USSR, Moscow & Leningrad. (In Russian)	Flora of Murmansk Region (1953-1966) point distribution data	En
720	Occurrence	Equisetum hiemale L.	Equisetum hyemale L.	species	Equisetum	hyemale	Equisetaceae	1837/1953	69.624	30.311	WGS 84	5000	Chernov, Evgeny Georgievich	RU	Murmansk Oblast	Creative Commons Attribution (CC-BY) 4.0 License	Polar-Alpine Botanical Garden-Institute	KPABG	Gorodkov, B. N. (ed.) 1953: Flora of Murmansk Region. 1: map 23. Academy of Sciences of the USSR, Moscow & Leningrad. (In Russian)	Flora of Murmansk Region (1953-1966) point distribution data	En
721	Occurrence	Equisetum hiemale L.	Equisetum hyemale L.	species	Equisetum	hyemale	Equisetaceae	1837/1953	69.612	31.395	WGS 84	5000	Chernov, Evgeny Georgievich	RU	Murmansk Oblast	Creative Commons Attribution (CC-BY) 4.0 License	Polar-Alpine Botanical Garden-Institute	KPABG	Gorodkov, B. N. (ed.) 1953: Flora of Murmansk Region. 1: map 23. Academy of Sciences of the USSR, Moscow & Leningrad. (In Russian)	Flora of Murmansk Region (1953-1966) point distribution data	En
722	Occurrence	Equisetum hiemale L.	Equisetum hyemale L.	species	Equisetum	hyemale	Equisetaceae	1837/1953	67.738	33.305	WGS 84	5000	Chernov, Evgeny Georgievich	RU	Murmansk Oblast	Creative Commons Attribution (CC-BY) 4.0 License	Polar-Alpine Botanical Garden-Institute	KPABG	Gorodkov, B. N. (ed.) 1953: Flora of Murmansk Region. 1: map 23. Academy of Sciences of the USSR, Moscow & Leningrad. (In Russian)	Flora of Murmansk Region (1953-1966) point distribution data	En
723	Occurrence	Equisetum hiemale L.	Equisetum hyemale L.	species	Equisetum	hyemale	Equisetaceae	1837/1953	67.659	33.862	WGS 84	5000	Chernov, Evgeny Georgievich	RU	Murmansk Oblast	Creative Commons Attribution (CC-BY) 4.0 License	Polar-Alpine Botanical Garden-Institute	KPABG	Gorodkov, B. N. (ed.) 1953: Flora of Murmansk Region. 1: map 23. Academy of Sciences of the USSR, Moscow & Leningrad. (In Russian)	Flora of Murmansk Region (1953-1966) point distribution data	En
724	Occurrence	Equisetum hiemale L.	Equisetum hyemale L.	species	Equisetum	hyemale	Equisetaceae	1837/1953	67.659	33.582	WGS 84	5000	Chernov, Evgeny Georgievich	RU	Murmansk Oblast	Creative Commons Attribution (CC-BY) 4.0 License	Polar-Alpine Botanical Garden-Institute	KPABG	Gorodkov, B. N. (ed.) 1953: Flora of Murmansk Region. 1: map 23. Academy of Sciences of the USSR, Moscow & Leningrad. (In Russian)	Flora of Murmansk Region (1953-1966) point distribution data	En
725	Occurrence	Equisetum hiemale L.	Equisetum hyemale L.	species	Equisetum	hyemale	Equisetaceae	1837/1953	67.645	33.254	WGS 84	5000	Chernov, Evgeny Georgievich	RU	Murmansk Oblast	Creative Commons Attribution (CC-BY) 4.0 License	Polar-Alpine Botanical Garden-Institute	KPABG	Gorodkov, B. N. (ed.) 1953: Flora of Murmansk Region. 1: map 23. Academy of Sciences of the USSR, Moscow & Leningrad. (In Russian)	Flora of Murmansk Region (1953-1966) point distribution data	En
726	Occurrence	Equisetum hiemale L.	Equisetum hyemale L.	species	Equisetum	hyemale	Equisetaceae	1837/1953	67.37	34.128	WGS 84	5000	Chernov, Evgeny Georgievich	RU	Murmansk Oblast	Creative Commons Attribution (CC-BY) 4.0 License	Polar-Alpine Botanical Garden-Institute	KPABG	Gorodkov, B. N. (ed.) 1953: Flora of Murmansk Region. 1: map 23. Academy of Sciences of the USSR, Moscow & Leningrad. (In Russian)	Flora of Murmansk Region (1953-1966) point distribution data	En
727	Occurrence	Equisetum hiemale L.	Equisetum hyemale L.	species	Equisetum	hyemale	Equisetaceae	1837/1953	67.502	33.936	WGS 84	5000	Chernov, Evgeny Georgievich	RU	Murmansk Oblast	Creative Commons Attribution (CC-BY) 4.0 License	Polar-Alpine Botanical Garden-Institute	KPABG	Gorodkov, B. N. (ed.) 1953: Flora of Murmansk Region. 1: map 23. Academy of Sciences of the USSR, Moscow & Leningrad. (In Russian)	Flora of Murmansk Region (1953-1966) point distribution data	En
728	Occurrence	Equisetum hiemale L.	Equisetum hyemale L.	species	Equisetum	hyemale	Equisetaceae	1837/1953	67.567	33.579	WGS 84	5000	Chernov, Evgeny Georgievich	RU	Murmansk Oblast	Creative Commons Attribution (CC-BY) 4.0 License	Polar-Alpine Botanical Garden-Institute	KPABG	Gorodkov, B. N. (ed.) 1953: Flora of Murmansk Region. 1: map 23. Academy of Sciences of the USSR, Moscow & Leningrad. (In Russian)	Flora of Murmansk Region (1953-1966) point distribution data	En
729	Occurrence	Equisetum hiemale L.	Equisetum hyemale L.	species	Equisetum	hyemale	Equisetaceae	1837/1953	67.543	33.266	WGS 84	5000	Chernov, Evgeny Georgievich	RU	Murmansk Oblast	Creative Commons Attribution (CC-BY) 4.0 License	Polar-Alpine Botanical Garden-Institute	KPABG	Gorodkov, B. N. (ed.) 1953: Flora of Murmansk Region. 1: map 23. Academy of Sciences of the USSR, Moscow & Leningrad. (In Russian)	Flora of Murmansk Region (1953-1966) point distribution data	En
730	Occurrence	Equisetum hiemale L.	Equisetum hyemale L.	species	Equisetum	hyemale	Equisetaceae	1837/1953	67.538	32.758	WGS 84	5000	Chernov, Evgeny Georgievich	RU	Murmansk Oblast	Creative Commons Attribution (CC-BY) 4.0 License	Polar-Alpine Botanical Garden-Institute	KPABG	Gorodkov, B. N. (ed.) 1953: Flora of Murmansk Region. 1: map 23. Academy of Sciences of the USSR, Moscow & Leningrad. (In Russian)	Flora of Murmansk Region (1953-1966) point distribution data	En
731	Occurrence	Equisetum hiemale L.	Equisetum hyemale L.	species	Equisetum	hyemale	Equisetaceae	1837/1953	67.407	32.258	WGS 84	5000	Chernov, Evgeny Georgievich	RU	Murmansk Oblast	Creative Commons Attribution (CC-BY) 4.0 License	Polar-Alpine Botanical Garden-Institute	KPABG	Gorodkov, B. N. (ed.) 1953: Flora of Murmansk Region. 1: map 23. Academy of Sciences of the USSR, Moscow & Leningrad. (In Russian)	Flora of Murmansk Region (1953-1966) point distribution data	En
732	Occurrence	Equisetum hiemale L.	Equisetum hyemale L.	species	Equisetum	hyemale	Equisetaceae	1837/1953	67.369	32.035	WGS 84	5000	Chernov, Evgeny Georgievich	RU	Murmansk Oblast	Creative Commons Attribution (CC-BY) 4.0 License	Polar-Alpine Botanical Garden-Institute	KPABG	Gorodkov, B. N. (ed.) 1953: Flora of Murmansk Region. 1: map 23. Academy of Sciences of the USSR, Moscow & Leningrad. (In Russian)	Flora of Murmansk Region (1953-1966) point distribution data	En
733	Occurrence	Equisetum variegatum Schleich.	Equisetum variegatum Schleich.	species	Equisetum	variegatum	Equisetaceae	1837/1953	67.041	41.046	WGS 84	5000	Chernov, Evgeny Georgievich	RU	Murmansk Oblast	Creative Commons Attribution (CC-BY) 4.0 License	Polar-Alpine Botanical Garden-Institute	KPABG	Gorodkov, B. N. (ed.) 1953: Flora of Murmansk Region. 1: map 24. Academy of Sciences of the USSR, Moscow & Leningrad. (In Russian)	Flora of Murmansk Region (1953-1966) point distribution data	En
734	Occurrence	Equisetum variegatum Schleich.	Equisetum variegatum Schleich.	species	Equisetum	variegatum	Equisetaceae	1837/1953	66.37	40.204	WGS 84	5000	Chernov, Evgeny Georgievich	RU	Murmansk Oblast	Creative Commons Attribution (CC-BY) 4.0 License	Polar-Alpine Botanical Garden-Institute	KPABG	Gorodkov, B. N. (ed.) 1953: Flora of Murmansk Region. 1: map 24. Academy of Sciences of the USSR, Moscow & Leningrad. (In Russian)	Flora of Murmansk Region (1953-1966) point distribution data	En
735	Occurrence	Equisetum variegatum Schleich.	Equisetum variegatum Schleich.	species	Equisetum	variegatum	Equisetaceae	1837/1953	66.275	39.934	WGS 84	5000	Chernov, Evgeny Georgievich	RU	Murmansk Oblast	Creative Commons Attribution (CC-BY) 4.0 License	Polar-Alpine Botanical Garden-Institute	KPABG	Gorodkov, B. N. (ed.) 1953: Flora of Murmansk Region. 1: map 24. Academy of Sciences of the USSR, Moscow & Leningrad. (In Russian)	Flora of Murmansk Region (1953-1966) point distribution data	En
736	Occurrence	Equisetum variegatum Schleich.	Equisetum variegatum Schleich.	species	Equisetum	variegatum	Equisetaceae	1837/1953	69.098	33.151	WGS 84	5000	Chernov, Evgeny Georgievich	RU	Murmansk Oblast	Creative Commons Attribution (CC-BY) 4.0 License	Polar-Alpine Botanical Garden-Institute	KPABG	Gorodkov, B. N. (ed.) 1953: Flora of Murmansk Region. 1: map 24. Academy of Sciences of the USSR, Moscow & Leningrad. (In Russian)	Flora of Murmansk Region (1953-1966) point distribution data	En
737	Occurrence	Equisetum variegatum Schleich.	Equisetum variegatum Schleich.	species	Equisetum	variegatum	Equisetaceae	1837/1953	68.276	33.354	WGS 84	5000	Chernov, Evgeny Georgievich	RU	Murmansk Oblast	Creative Commons Attribution (CC-BY) 4.0 License	Polar-Alpine Botanical Garden-Institute	KPABG	Gorodkov, B. N. (ed.) 1953: Flora of Murmansk Region. 1: map 24. Academy of Sciences of the USSR, Moscow & Leningrad. (In Russian)	Flora of Murmansk Region (1953-1966) point distribution data	En
738	Occurrence	Equisetum variegatum Schleich.	Equisetum variegatum Schleich.	species	Equisetum	variegatum	Equisetaceae	1837/1953	67.82	33.822	WGS 84	5000	Chernov, Evgeny Georgievich	RU	Murmansk Oblast	Creative Commons Attribution (CC-BY) 4.0 License	Polar-Alpine Botanical Garden-Institute	KPABG	Gorodkov, B. N. (ed.) 1953: Flora of Murmansk Region. 1: map 24. Academy of Sciences of the USSR, Moscow & Leningrad. (In Russian)	Flora of Murmansk Region (1953-1966) point distribution data	En
739	Occurrence	Equisetum variegatum Schleich.	Equisetum variegatum Schleich.	species	Equisetum	variegatum	Equisetaceae	1837/1953	67.729	33.611	WGS 84	5000	Chernov, Evgeny Georgievich	RU	Murmansk Oblast	Creative Commons Attribution (CC-BY) 4.0 License	Polar-Alpine Botanical Garden-Institute	KPABG	Gorodkov, B. N. (ed.) 1953: Flora of Murmansk Region. 1: map 24. Academy of Sciences of the USSR, Moscow & Leningrad. (In Russian)	Flora of Murmansk Region (1953-1966) point distribution data	En
740	Occurrence	Equisetum variegatum Schleich.	Equisetum variegatum Schleich.	species	Equisetum	variegatum	Equisetaceae	1837/1953	67.782	33.177	WGS 84	5000	Chernov, Evgeny Georgievich	RU	Murmansk Oblast	Creative Commons Attribution (CC-BY) 4.0 License	Polar-Alpine Botanical Garden-Institute	KPABG	Gorodkov, B. N. (ed.) 1953: Flora of Murmansk Region. 1: map 24. Academy of Sciences of the USSR, Moscow & Leningrad. (In Russian)	Flora of Murmansk Region (1953-1966) point distribution data	En
741	Occurrence	Equisetum variegatum Schleich.	Equisetum variegatum Schleich.	species	Equisetum	variegatum	Equisetaceae	1837/1953	67.645	33.924	WGS 84	5000	Chernov, Evgeny Georgievich	RU	Murmansk Oblast	Creative Commons Attribution (CC-BY) 4.0 License	Polar-Alpine Botanical Garden-Institute	KPABG	Gorodkov, B. N. (ed.) 1953: Flora of Murmansk Region. 1: map 24. Academy of Sciences of the USSR, Moscow & Leningrad. (In Russian)	Flora of Murmansk Region (1953-1966) point distribution data	En
742	Occurrence	Equisetum variegatum Schleich.	Equisetum variegatum Schleich.	species	Equisetum	variegatum	Equisetaceae	1837/1953	67.641	33.571	WGS 84	5000	Chernov, Evgeny Georgievich	RU	Murmansk Oblast	Creative Commons Attribution (CC-BY) 4.0 License	Polar-Alpine Botanical Garden-Institute	KPABG	Gorodkov, B. N. (ed.) 1953: Flora of Murmansk Region. 1: map 24. Academy of Sciences of the USSR, Moscow & Leningrad. (In Russian)	Flora of Murmansk Region (1953-1966) point distribution data	En
743	Occurrence	Equisetum variegatum Schleich.	Equisetum variegatum Schleich.	species	Equisetum	variegatum	Equisetaceae	1837/1953	67.631	33.28	WGS 84	5000	Chernov, Evgeny Georgievich	RU	Murmansk Oblast	Creative Commons Attribution (CC-BY) 4.0 License	Polar-Alpine Botanical Garden-Institute	KPABG	Gorodkov, B. N. (ed.) 1953: Flora of Murmansk Region. 1: map 24. Academy of Sciences of the USSR, Moscow & Leningrad. (In Russian)	Flora of Murmansk Region (1953-1966) point distribution data	En
744	Occurrence	Equisetum variegatum Schleich.	Equisetum variegatum Schleich.	species	Equisetum	variegatum	Equisetaceae	1837/1953	67.575	33.529	WGS 84	5000	Chernov, Evgeny Georgievich	RU	Murmansk Oblast	Creative Commons Attribution (CC-BY) 4.0 License	Polar-Alpine Botanical Garden-Institute	KPABG	Gorodkov, B. N. (ed.) 1953: Flora of Murmansk Region. 1: map 24. Academy of Sciences of the USSR, Moscow & Leningrad. (In Russian)	Flora of Murmansk Region (1953-1966) point distribution data	En
745	Occurrence	Equisetum variegatum Schleich.	Equisetum variegatum Schleich.	species	Equisetum	variegatum	Equisetaceae	1837/1953	67.544	33.969	WGS 84	5000	Chernov, Evgeny Georgievich	RU	Murmansk Oblast	Creative Commons Attribution (CC-BY) 4.0 License	Polar-Alpine Botanical Garden-Institute	KPABG	Gorodkov, B. N. (ed.) 1953: Flora of Murmansk Region. 1: map 24. Academy of Sciences of the USSR, Moscow & Leningrad. (In Russian)	Flora of Murmansk Region (1953-1966) point distribution data	En
746	Occurrence	Equisetum variegatum Schleich.	Equisetum variegatum Schleich.	species	Equisetum	variegatum	Equisetaceae	1837/1953	67.475	33.975	WGS 84	5000	Chernov, Evgeny Georgievich	RU	Murmansk Oblast	Creative Commons Attribution (CC-BY) 4.0 License	Polar-Alpine Botanical Garden-Institute	KPABG	Gorodkov, B. N. (ed.) 1953: Flora of Murmansk Region. 1: map 24. Academy of Sciences of the USSR, Moscow & Leningrad. (In Russian)	Flora of Murmansk Region (1953-1966) point distribution data	En
747	Occurrence	Equisetum variegatum Schleich.	Equisetum variegatum Schleich.	species	Equisetum	variegatum	Equisetaceae	1837/1953	67.241	32.487	WGS 84	5000	Chernov, Evgeny Georgievich	RU	Murmansk Oblast	Creative Commons Attribution (CC-BY) 4.0 License	Polar-Alpine Botanical Garden-Institute	KPABG	Gorodkov, B. N. (ed.) 1953: Flora of Murmansk Region. 1: map 24. Academy of Sciences of the USSR, Moscow & Leningrad. (In Russian)	Flora of Murmansk Region (1953-1966) point distribution data	En
748	Occurrence	Equisetum variegatum Schleich.	Equisetum variegatum Schleich.	species	Equisetum	variegatum	Equisetaceae	1837/1953	67.18	32.496	WGS 84	5000	Chernov, Evgeny Georgievich	RU	Murmansk Oblast	Creative Commons Attribution (CC-BY) 4.0 License	Polar-Alpine Botanical Garden-Institute	KPABG	Gorodkov, B. N. (ed.) 1953: Flora of Murmansk Region. 1: map 24. Academy of Sciences of the USSR, Moscow & Leningrad. (In Russian)	Flora of Murmansk Region (1953-1966) point distribution data	En
749	Occurrence	Equisetum scirpoides Michxaux	Equisetum scirpoides Michxaux	species	Equisetum	scirpoides	Equisetaceae	1837/1953	67.056	41.013	WGS 84	5000	Chernov, Evgeny Georgievich	RU	Murmansk Oblast	Creative Commons Attribution (CC-BY) 4.0 License	Polar-Alpine Botanical Garden-Institute	KPABG	Gorodkov, B. N. (ed.) 1953: Flora of Murmansk Region. 1: map 25. Academy of Sciences of the USSR, Moscow & Leningrad. (In Russian)	Flora of Murmansk Region (1953-1966) point distribution data	En
750	Occurrence	Equisetum scirpoides Michxaux	Equisetum scirpoides Michxaux	species	Equisetum	scirpoides	Equisetaceae	1837/1953	67.652	33.156	WGS 84	5000	Chernov, Evgeny Georgievich	RU	Murmansk Oblast	Creative Commons Attribution (CC-BY) 4.0 License	Polar-Alpine Botanical Garden-Institute	KPABG	Gorodkov, B. N. (ed.) 1953: Flora of Murmansk Region. 1: map 25. Academy of Sciences of the USSR, Moscow & Leningrad. (In Russian)	Flora of Murmansk Region (1953-1966) point distribution data	En
751	Occurrence	Equisetum scirpoides Michxaux	Equisetum scirpoides Michxaux	species	Equisetum	scirpoides	Equisetaceae	1837/1953	67.78	33.924	WGS 84	5000	Chernov, Evgeny Georgievich	RU	Murmansk Oblast	Creative Commons Attribution (CC-BY) 4.0 License	Polar-Alpine Botanical Garden-Institute	KPABG	Gorodkov, B. N. (ed.) 1953: Flora of Murmansk Region. 1: map 25. Academy of Sciences of the USSR, Moscow & Leningrad. (In Russian)	Flora of Murmansk Region (1953-1966) point distribution data	En
752	Occurrence	Equisetum scirpoides Michxaux	Equisetum scirpoides Michxaux	species	Equisetum	scirpoides	Equisetaceae	1837/1953	67.479	33.974	WGS 84	5000	Chernov, Evgeny Georgievich	RU	Murmansk Oblast	Creative Commons Attribution (CC-BY) 4.0 License	Polar-Alpine Botanical Garden-Institute	KPABG	Gorodkov, B. N. (ed.) 1953: Flora of Murmansk Region. 1: map 25. Academy of Sciences of the USSR, Moscow & Leningrad. (In Russian)	Flora of Murmansk Region (1953-1966) point distribution data	En
753	Occurrence	Lycopodium selago L.	Lycopodium selago L.	species	Lycopodium	selago	Lycopodiaceae	1837/1953	67.197	41.258	WGS 84	5000	Chernov, Evgeny Georgievich	RU	Murmansk Oblast	Creative Commons Attribution (CC-BY) 4.0 License	Polar-Alpine Botanical Garden-Institute	KPABG	Gorodkov, B. N. (ed.) 1953: Flora of Murmansk Region. 1: map 26. Academy of Sciences of the USSR, Moscow & Leningrad. (In Russian)	Flora of Murmansk Region (1953-1966) point distribution data	En
754	Occurrence	Lycopodium selago L.	Lycopodium selago L.	species	Lycopodium	selago	Lycopodiaceae	1837/1953	67.127	41.267	WGS 84	5000	Chernov, Evgeny Georgievich	RU	Murmansk Oblast	Creative Commons Attribution (CC-BY) 4.0 License	Polar-Alpine Botanical Garden-Institute	KPABG	Gorodkov, B. N. (ed.) 1953: Flora of Murmansk Region. 1: map 26. Academy of Sciences of the USSR, Moscow & Leningrad. (In Russian)	Flora of Murmansk Region (1953-1966) point distribution data	En
755	Occurrence	Lycopodium selago L.	Lycopodium selago L.	species	Lycopodium	selago	Lycopodiaceae	1837/1953	67.062	41.122	WGS 84	5000	Chernov, Evgeny Georgievich	RU	Murmansk Oblast	Creative Commons Attribution (CC-BY) 4.0 License	Polar-Alpine Botanical Garden-Institute	KPABG	Gorodkov, B. N. (ed.) 1953: Flora of Murmansk Region. 1: map 26. Academy of Sciences of the USSR, Moscow & Leningrad. (In Russian)	Flora of Murmansk Region (1953-1966) point distribution data	En
756	Occurrence	Lycopodium selago L.	Lycopodium selago L.	species	Lycopodium	selago	Lycopodiaceae	1837/1953	68.032	39.577	WGS 84	5000	Chernov, Evgeny Georgievich	RU	Murmansk Oblast	Creative Commons Attribution (CC-BY) 4.0 License	Polar-Alpine Botanical Garden-Institute	KPABG	Gorodkov, B. N. (ed.) 1953: Flora of Murmansk Region. 1: map 26. Academy of Sciences of the USSR, Moscow & Leningrad. (In Russian)	Flora of Murmansk Region (1953-1966) point distribution data	En
757	Occurrence	Lycopodium selago L.	Lycopodium selago L.	species	Lycopodium	selago	Lycopodiaceae	1837/1953	68.007	38.423	WGS 84	5000	Chernov, Evgeny Georgievich	RU	Murmansk Oblast	Creative Commons Attribution (CC-BY) 4.0 License	Polar-Alpine Botanical Garden-Institute	KPABG	Gorodkov, B. N. (ed.) 1953: Flora of Murmansk Region. 1: map 26. Academy of Sciences of the USSR, Moscow & Leningrad. (In Russian)	Flora of Murmansk Region (1953-1966) point distribution data	En
758	Occurrence	Lycopodium selago L.	Lycopodium selago L.	species	Lycopodium	selago	Lycopodiaceae	1837/1953	67.975	39.618	WGS 84	5000	Chernov, Evgeny Georgievich	RU	Murmansk Oblast	Creative Commons Attribution (CC-BY) 4.0 License	Polar-Alpine Botanical Garden-Institute	KPABG	Gorodkov, B. N. (ed.) 1953: Flora of Murmansk Region. 1: map 26. Academy of Sciences of the USSR, Moscow & Leningrad. (In Russian)	Flora of Murmansk Region (1953-1966) point distribution data	En
759	Occurrence	Lycopodium selago L.	Lycopodium selago L.	species	Lycopodium	selago	Lycopodiaceae	1837/1953	67.538	38.484	WGS 84	5000	Chernov, Evgeny Georgievich	RU	Murmansk Oblast	Creative Commons Attribution (CC-BY) 4.0 License	Polar-Alpine Botanical Garden-Institute	KPABG	Gorodkov, B. N. (ed.) 1953: Flora of Murmansk Region. 1: map 26. Academy of Sciences of the USSR, Moscow & Leningrad. (In Russian)	Flora of Murmansk Region (1953-1966) point distribution data	En
760	Occurrence	Lycopodium selago L.	Lycopodium selago L.	species	Lycopodium	selago	Lycopodiaceae	1837/1953	66.694	39.299	WGS 84	5000	Chernov, Evgeny Georgievich	RU	Murmansk Oblast	Creative Commons Attribution (CC-BY) 4.0 License	Polar-Alpine Botanical Garden-Institute	KPABG	Gorodkov, B. N. (ed.) 1953: Flora of Murmansk Region. 1: map 26. Academy of Sciences of the USSR, Moscow & Leningrad. (In Russian)	Flora of Murmansk Region (1953-1966) point distribution data	En
761	Occurrence	Lycopodium selago L.	Lycopodium selago L.	species	Lycopodium	selago	Lycopodiaceae	1837/1953	69.093	36.042	WGS 84	5000	Chernov, Evgeny Georgievich	RU	Murmansk Oblast	Creative Commons Attribution (CC-BY) 4.0 License	Polar-Alpine Botanical Garden-Institute	KPABG	Gorodkov, B. N. (ed.) 1953: Flora of Murmansk Region. 1: map 26. Academy of Sciences of the USSR, Moscow & Leningrad. (In Russian)	Flora of Murmansk Region (1953-1966) point distribution data	En
762	Occurrence	Lycopodium selago L.	Lycopodium selago L.	species	Lycopodium	selago	Lycopodiaceae	1837/1953	69.084	36.223	WGS 84	5000	Chernov, Evgeny Georgievich	RU	Murmansk Oblast	Creative Commons Attribution (CC-BY) 4.0 License	Polar-Alpine Botanical Garden-Institute	KPABG	Gorodkov, B. N. (ed.) 1953: Flora of Murmansk Region. 1: map 26. Academy of Sciences of the USSR, Moscow & Leningrad. (In Russian)	Flora of Murmansk Region (1953-1966) point distribution data	En
763	Occurrence	Lycopodium selago L.	Lycopodium selago L.	species	Lycopodium	selago	Lycopodiaceae	1837/1953	68.751	37.24	WGS 84	5000	Chernov, Evgeny Georgievich	RU	Murmansk Oblast	Creative Commons Attribution (CC-BY) 4.0 License	Polar-Alpine Botanical Garden-Institute	KPABG	Gorodkov, B. N. (ed.) 1953: Flora of Murmansk Region. 1: map 26. Academy of Sciences of the USSR, Moscow & Leningrad. (In Russian)	Flora of Murmansk Region (1953-1966) point distribution data	En
764	Occurrence	Lycopodium selago L.	Lycopodium selago L.	species	Lycopodium	selago	Lycopodiaceae	1837/1953	68.604	37.701	WGS 84	5000	Chernov, Evgeny Georgievich	RU	Murmansk Oblast	Creative Commons Attribution (CC-BY) 4.0 License	Polar-Alpine Botanical Garden-Institute	KPABG	Gorodkov, B. N. (ed.) 1953: Flora of Murmansk Region. 1: map 26. Academy of Sciences of the USSR, Moscow & Leningrad. (In Russian)	Flora of Murmansk Region (1953-1966) point distribution data	En
765	Occurrence	Lycopodium selago L.	Lycopodium selago L.	species	Lycopodium	selago	Lycopodiaceae	1837/1953	69.143	35.276	WGS 84	5000	Chernov, Evgeny Georgievich	RU	Murmansk Oblast	Creative Commons Attribution (CC-BY) 4.0 License	Polar-Alpine Botanical Garden-Institute	KPABG	Gorodkov, B. N. (ed.) 1953: Flora of Murmansk Region. 1: map 26. Academy of Sciences of the USSR, Moscow & Leningrad. (In Russian)	Flora of Murmansk Region (1953-1966) point distribution data	En
766	Occurrence	Lycopodium selago L.	Lycopodium selago L.	species	Lycopodium	selago	Lycopodiaceae	1837/1953	69.35	34.391	WGS 84	5000	Chernov, Evgeny Georgievich	RU	Murmansk Oblast	Creative Commons Attribution (CC-BY) 4.0 License	Polar-Alpine Botanical Garden-Institute	KPABG	Gorodkov, B. N. (ed.) 1953: Flora of Murmansk Region. 1: map 26. Academy of Sciences of the USSR, Moscow & Leningrad. (In Russian)	Flora of Murmansk Region (1953-1966) point distribution data	En
767	Occurrence	Lycopodium selago L.	Lycopodium selago L.	species	Lycopodium	selago	Lycopodiaceae	1837/1953	69.353	34.22	WGS 84	5000	Chernov, Evgeny Georgievich	RU	Murmansk Oblast	Creative Commons Attribution (CC-BY) 4.0 License	Polar-Alpine Botanical Garden-Institute	KPABG	Gorodkov, B. N. (ed.) 1953: Flora of Murmansk Region. 1: map 26. Academy of Sciences of the USSR, Moscow & Leningrad. (In Russian)	Flora of Murmansk Region (1953-1966) point distribution data	En
768	Occurrence	Lycopodium selago L.	Lycopodium selago L.	species	Lycopodium	selago	Lycopodiaceae	1837/1953	67.883	35.033	WGS 84	5000	Chernov, Evgeny Georgievich	RU	Murmansk Oblast	Creative Commons Attribution (CC-BY) 4.0 License	Polar-Alpine Botanical Garden-Institute	KPABG	Gorodkov, B. N. (ed.) 1953: Flora of Murmansk Region. 1: map 26. Academy of Sciences of the USSR, Moscow & Leningrad. (In Russian)	Flora of Murmansk Region (1953-1966) point distribution data	En
769	Occurrence	Lycopodium selago L.	Lycopodium selago L.	species	Lycopodium	selago	Lycopodiaceae	1837/1953	67.804	34.424	WGS 84	5000	Chernov, Evgeny Georgievich	RU	Murmansk Oblast	Creative Commons Attribution (CC-BY) 4.0 License	Polar-Alpine Botanical Garden-Institute	KPABG	Gorodkov, B. N. (ed.) 1953: Flora of Murmansk Region. 1: map 26. Academy of Sciences of the USSR, Moscow & Leningrad. (In Russian)	Flora of Murmansk Region (1953-1966) point distribution data	En
770	Occurrence	Lycopodium selago L.	Lycopodium selago L.	species	Lycopodium	selago	Lycopodiaceae	1837/1953	67.029	35.517	WGS 84	5000	Chernov, Evgeny Georgievich	RU	Murmansk Oblast	Creative Commons Attribution (CC-BY) 4.0 License	Polar-Alpine Botanical Garden-Institute	KPABG	Gorodkov, B. N. (ed.) 1953: Flora of Murmansk Region. 1: map 26. Academy of Sciences of the USSR, Moscow & Leningrad. (In Russian)	Flora of Murmansk Region (1953-1966) point distribution data	En
771	Occurrence	Lycopodium selago L.	Lycopodium selago L.	species	Lycopodium	selago	Lycopodiaceae	1837/1953	66.715	34.295	WGS 84	5000	Chernov, Evgeny Georgievich	RU	Murmansk Oblast	Creative Commons Attribution (CC-BY) 4.0 License	Polar-Alpine Botanical Garden-Institute	KPABG	Gorodkov, B. N. (ed.) 1953: Flora of Murmansk Region. 1: map 26. Academy of Sciences of the USSR, Moscow & Leningrad. (In Russian)	Flora of Murmansk Region (1953-1966) point distribution data	En
772	Occurrence	Lycopodium selago L.	Lycopodium selago L.	species	Lycopodium	selago	Lycopodiaceae	1837/1953	69.671	33.089	WGS 84	5000	Chernov, Evgeny Georgievich	RU	Murmansk Oblast	Creative Commons Attribution (CC-BY) 4.0 License	Polar-Alpine Botanical Garden-Institute	KPABG	Gorodkov, B. N. (ed.) 1953: Flora of Murmansk Region. 1: map 26. Academy of Sciences of the USSR, Moscow & Leningrad. (In Russian)	Flora of Murmansk Region (1953-1966) point distribution data	En
773	Occurrence	Lycopodium selago L.	Lycopodium selago L.	species	Lycopodium	selago	Lycopodiaceae	1837/1953	69.459	30.304	WGS 84	5000	Chernov, Evgeny Georgievich	RU	Murmansk Oblast	Creative Commons Attribution (CC-BY) 4.0 License	Polar-Alpine Botanical Garden-Institute	KPABG	Gorodkov, B. N. (ed.) 1953: Flora of Murmansk Region. 1: map 26. Academy of Sciences of the USSR, Moscow & Leningrad. (In Russian)	Flora of Murmansk Region (1953-1966) point distribution data	En
774	Occurrence	Lycopodium selago L.	Lycopodium selago L.	species	Lycopodium	selago	Lycopodiaceae	1837/1953	69.638	31.35	WGS 84	5000	Chernov, Evgeny Georgievich	RU	Murmansk Oblast	Creative Commons Attribution (CC-BY) 4.0 License	Polar-Alpine Botanical Garden-Institute	KPABG	Gorodkov, B. N. (ed.) 1953: Flora of Murmansk Region. 1: map 26. Academy of Sciences of the USSR, Moscow & Leningrad. (In Russian)	Flora of Murmansk Region (1953-1966) point distribution data	En
775	Occurrence	Lycopodium selago L.	Lycopodium selago L.	species	Lycopodium	selago	Lycopodiaceae	1837/1953	69.544	32.033	WGS 84	5000	Chernov, Evgeny Georgievich	RU	Murmansk Oblast	Creative Commons Attribution (CC-BY) 4.0 License	Polar-Alpine Botanical Garden-Institute	KPABG	Gorodkov, B. N. (ed.) 1953: Flora of Murmansk Region. 1: map 26. Academy of Sciences of the USSR, Moscow & Leningrad. (In Russian)	Flora of Murmansk Region (1953-1966) point distribution data	En
776	Occurrence	Lycopodium selago L.	Lycopodium selago L.	species	Lycopodium	selago	Lycopodiaceae	1837/1953	69.181	33.453	WGS 84	5000	Chernov, Evgeny Georgievich	RU	Murmansk Oblast	Creative Commons Attribution (CC-BY) 4.0 License	Polar-Alpine Botanical Garden-Institute	KPABG	Gorodkov, B. N. (ed.) 1953: Flora of Murmansk Region. 1: map 26. Academy of Sciences of the USSR, Moscow & Leningrad. (In Russian)	Flora of Murmansk Region (1953-1966) point distribution data	En
777	Occurrence	Lycopodium selago L.	Lycopodium selago L.	species	Lycopodium	selago	Lycopodiaceae	1837/1953	69.179	33.323	WGS 84	5000	Chernov, Evgeny Georgievich	RU	Murmansk Oblast	Creative Commons Attribution (CC-BY) 4.0 License	Polar-Alpine Botanical Garden-Institute	KPABG	Gorodkov, B. N. (ed.) 1953: Flora of Murmansk Region. 1: map 26. Academy of Sciences of the USSR, Moscow & Leningrad. (In Russian)	Flora of Murmansk Region (1953-1966) point distribution data	En
778	Occurrence	Lycopodium selago L.	Lycopodium selago L.	species	Lycopodium	selago	Lycopodiaceae	1837/1953	69.134	33.407	WGS 84	5000	Chernov, Evgeny Georgievich	RU	Murmansk Oblast	Creative Commons Attribution (CC-BY) 4.0 License	Polar-Alpine Botanical Garden-Institute	KPABG	Gorodkov, B. N. (ed.) 1953: Flora of Murmansk Region. 1: map 26. Academy of Sciences of the USSR, Moscow & Leningrad. (In Russian)	Flora of Murmansk Region (1953-1966) point distribution data	En
779	Occurrence	Lycopodium selago L.	Lycopodium selago L.	species	Lycopodium	selago	Lycopodiaceae	1837/1953	69.081	33.568	WGS 84	5000	Chernov, Evgeny Georgievich	RU	Murmansk Oblast	Creative Commons Attribution (CC-BY) 4.0 License	Polar-Alpine Botanical Garden-Institute	KPABG	Gorodkov, B. N. (ed.) 1953: Flora of Murmansk Region. 1: map 26. Academy of Sciences of the USSR, Moscow & Leningrad. (In Russian)	Flora of Murmansk Region (1953-1966) point distribution data	En
780	Occurrence	Lycopodium selago L.	Lycopodium selago L.	species	Lycopodium	selago	Lycopodiaceae	1837/1953	68.97	33.284	WGS 84	5000	Chernov, Evgeny Georgievich	RU	Murmansk Oblast	Creative Commons Attribution (CC-BY) 4.0 License	Polar-Alpine Botanical Garden-Institute	KPABG	Gorodkov, B. N. (ed.) 1953: Flora of Murmansk Region. 1: map 26. Academy of Sciences of the USSR, Moscow & Leningrad. (In Russian)	Flora of Murmansk Region (1953-1966) point distribution data	En
781	Occurrence	Lycopodium selago L.	Lycopodium selago L.	species	Lycopodium	selago	Lycopodiaceae	1837/1953	68.988	32.959	WGS 84	5000	Chernov, Evgeny Georgievich	RU	Murmansk Oblast	Creative Commons Attribution (CC-BY) 4.0 License	Polar-Alpine Botanical Garden-Institute	KPABG	Gorodkov, B. N. (ed.) 1953: Flora of Murmansk Region. 1: map 26. Academy of Sciences of the USSR, Moscow & Leningrad. (In Russian)	Flora of Murmansk Region (1953-1966) point distribution data	En
782	Occurrence	Lycopodium selago L.	Lycopodium selago L.	species	Lycopodium	selago	Lycopodiaceae	1837/1953	68.861	33.143	WGS 84	5000	Chernov, Evgeny Georgievich	RU	Murmansk Oblast	Creative Commons Attribution (CC-BY) 4.0 License	Polar-Alpine Botanical Garden-Institute	KPABG	Gorodkov, B. N. (ed.) 1953: Flora of Murmansk Region. 1: map 26. Academy of Sciences of the USSR, Moscow & Leningrad. (In Russian)	Flora of Murmansk Region (1953-1966) point distribution data	En
783	Occurrence	Lycopodium selago L.	Lycopodium selago L.	species	Lycopodium	selago	Lycopodiaceae	1837/1953	68.133	32.848	WGS 84	5000	Chernov, Evgeny Georgievich	RU	Murmansk Oblast	Creative Commons Attribution (CC-BY) 4.0 License	Polar-Alpine Botanical Garden-Institute	KPABG	Gorodkov, B. N. (ed.) 1953: Flora of Murmansk Region. 1: map 26. Academy of Sciences of the USSR, Moscow & Leningrad. (In Russian)	Flora of Murmansk Region (1953-1966) point distribution data	En
784	Occurrence	Lycopodium selago L.	Lycopodium selago L.	species	Lycopodium	selago	Lycopodiaceae	1837/1953	67.972	32.66	WGS 84	5000	Chernov, Evgeny Georgievich	RU	Murmansk Oblast	Creative Commons Attribution (CC-BY) 4.0 License	Polar-Alpine Botanical Garden-Institute	KPABG	Gorodkov, B. N. (ed.) 1953: Flora of Murmansk Region. 1: map 26. Academy of Sciences of the USSR, Moscow & Leningrad. (In Russian)	Flora of Murmansk Region (1953-1966) point distribution data	En
785	Occurrence	Lycopodium selago L.	Lycopodium selago L.	species	Lycopodium	selago	Lycopodiaceae	1837/1953	67.976	32.882	WGS 84	5000	Chernov, Evgeny Georgievich	RU	Murmansk Oblast	Creative Commons Attribution (CC-BY) 4.0 License	Polar-Alpine Botanical Garden-Institute	KPABG	Gorodkov, B. N. (ed.) 1953: Flora of Murmansk Region. 1: map 26. Academy of Sciences of the USSR, Moscow & Leningrad. (In Russian)	Flora of Murmansk Region (1953-1966) point distribution data	En
786	Occurrence	Lycopodium selago L.	Lycopodium selago L.	species	Lycopodium	selago	Lycopodiaceae	1837/1953	67.81	33.443	WGS 84	5000	Chernov, Evgeny Georgievich	RU	Murmansk Oblast	Creative Commons Attribution (CC-BY) 4.0 License	Polar-Alpine Botanical Garden-Institute	KPABG	Gorodkov, B. N. (ed.) 1953: Flora of Murmansk Region. 1: map 26. Academy of Sciences of the USSR, Moscow & Leningrad. (In Russian)	Flora of Murmansk Region (1953-1966) point distribution data	En
787	Occurrence	Lycopodium selago L.	Lycopodium selago L.	species	Lycopodium	selago	Lycopodiaceae	1837/1953	67.731	33.733	WGS 84	5000	Chernov, Evgeny Georgievich	RU	Murmansk Oblast	Creative Commons Attribution (CC-BY) 4.0 License	Polar-Alpine Botanical Garden-Institute	KPABG	Gorodkov, B. N. (ed.) 1953: Flora of Murmansk Region. 1: map 26. Academy of Sciences of the USSR, Moscow & Leningrad. (In Russian)	Flora of Murmansk Region (1953-1966) point distribution data	En
788	Occurrence	Lycopodium selago L.	Lycopodium selago L.	species	Lycopodium	selago	Lycopodiaceae	1837/1953	67.655	33.947	WGS 84	5000	Chernov, Evgeny Georgievich	RU	Murmansk Oblast	Creative Commons Attribution (CC-BY) 4.0 License	Polar-Alpine Botanical Garden-Institute	KPABG	Gorodkov, B. N. (ed.) 1953: Flora of Murmansk Region. 1: map 26. Academy of Sciences of the USSR, Moscow & Leningrad. (In Russian)	Flora of Murmansk Region (1953-1966) point distribution data	En
789	Occurrence	Lycopodium selago L.	Lycopodium selago L.	species	Lycopodium	selago	Lycopodiaceae	1837/1953	67.591	33.977	WGS 84	5000	Chernov, Evgeny Georgievich	RU	Murmansk Oblast	Creative Commons Attribution (CC-BY) 4.0 License	Polar-Alpine Botanical Garden-Institute	KPABG	Gorodkov, B. N. (ed.) 1953: Flora of Murmansk Region. 1: map 26. Academy of Sciences of the USSR, Moscow & Leningrad. (In Russian)	Flora of Murmansk Region (1953-1966) point distribution data	En
790	Occurrence	Lycopodium selago L.	Lycopodium selago L.	species	Lycopodium	selago	Lycopodiaceae	1837/1953	67.513	34.068	WGS 84	5000	Chernov, Evgeny Georgievich	RU	Murmansk Oblast	Creative Commons Attribution (CC-BY) 4.0 License	Polar-Alpine Botanical Garden-Institute	KPABG	Gorodkov, B. N. (ed.) 1953: Flora of Murmansk Region. 1: map 26. Academy of Sciences of the USSR, Moscow & Leningrad. (In Russian)	Flora of Murmansk Region (1953-1966) point distribution data	En
791	Occurrence	Lycopodium selago L.	Lycopodium selago L.	species	Lycopodium	selago	Lycopodiaceae	1837/1953	67.416	34.052	WGS 84	5000	Chernov, Evgeny Georgievich	RU	Murmansk Oblast	Creative Commons Attribution (CC-BY) 4.0 License	Polar-Alpine Botanical Garden-Institute	KPABG	Gorodkov, B. N. (ed.) 1953: Flora of Murmansk Region. 1: map 26. Academy of Sciences of the USSR, Moscow & Leningrad. (In Russian)	Flora of Murmansk Region (1953-1966) point distribution data	En
792	Occurrence	Lycopodium selago L.	Lycopodium selago L.	species	Lycopodium	selago	Lycopodiaceae	1837/1953	67.665	33.337	WGS 84	5000	Chernov, Evgeny Georgievich	RU	Murmansk Oblast	Creative Commons Attribution (CC-BY) 4.0 License	Polar-Alpine Botanical Garden-Institute	KPABG	Gorodkov, B. N. (ed.) 1953: Flora of Murmansk Region. 1: map 26. Academy of Sciences of the USSR, Moscow & Leningrad. (In Russian)	Flora of Murmansk Region (1953-1966) point distribution data	En
793	Occurrence	Lycopodium selago L.	Lycopodium selago L.	species	Lycopodium	selago	Lycopodiaceae	1837/1953	67.648	33.741	WGS 84	5000	Chernov, Evgeny Georgievich	RU	Murmansk Oblast	Creative Commons Attribution (CC-BY) 4.0 License	Polar-Alpine Botanical Garden-Institute	KPABG	Gorodkov, B. N. (ed.) 1953: Flora of Murmansk Region. 1: map 26. Academy of Sciences of the USSR, Moscow & Leningrad. (In Russian)	Flora of Murmansk Region (1953-1966) point distribution data	En
794	Occurrence	Lycopodium selago L.	Lycopodium selago L.	species	Lycopodium	selago	Lycopodiaceae	1837/1953	67.672	33.495	WGS 84	5000	Chernov, Evgeny Georgievich	RU	Murmansk Oblast	Creative Commons Attribution (CC-BY) 4.0 License	Polar-Alpine Botanical Garden-Institute	KPABG	Gorodkov, B. N. (ed.) 1953: Flora of Murmansk Region. 1: map 26. Academy of Sciences of the USSR, Moscow & Leningrad. (In Russian)	Flora of Murmansk Region (1953-1966) point distribution data	En
795	Occurrence	Lycopodium selago L.	Lycopodium selago L.	species	Lycopodium	selago	Lycopodiaceae	1837/1953	67.583	33.783	WGS 84	5000	Chernov, Evgeny Georgievich	RU	Murmansk Oblast	Creative Commons Attribution (CC-BY) 4.0 License	Polar-Alpine Botanical Garden-Institute	KPABG	Gorodkov, B. N. (ed.) 1953: Flora of Murmansk Region. 1: map 26. Academy of Sciences of the USSR, Moscow & Leningrad. (In Russian)	Flora of Murmansk Region (1953-1966) point distribution data	En
796	Occurrence	Lycopodium selago L.	Lycopodium selago L.	species	Lycopodium	selago	Lycopodiaceae	1837/1953	67.59	33.589	WGS 84	5000	Chernov, Evgeny Georgievich	RU	Murmansk Oblast	Creative Commons Attribution (CC-BY) 4.0 License	Polar-Alpine Botanical Garden-Institute	KPABG	Gorodkov, B. N. (ed.) 1953: Flora of Murmansk Region. 1: map 26. Academy of Sciences of the USSR, Moscow & Leningrad. (In Russian)	Flora of Murmansk Region (1953-1966) point distribution data	En
797	Occurrence	Lycopodium selago L.	Lycopodium selago L.	species	Lycopodium	selago	Lycopodiaceae	1837/1953	67.475	33.347	WGS 84	5000	Chernov, Evgeny Georgievich	RU	Murmansk Oblast	Creative Commons Attribution (CC-BY) 4.0 License	Polar-Alpine Botanical Garden-Institute	KPABG	Gorodkov, B. N. (ed.) 1953: Flora of Murmansk Region. 1: map 26. Academy of Sciences of the USSR, Moscow & Leningrad. (In Russian)	Flora of Murmansk Region (1953-1966) point distribution data	En
798	Occurrence	Lycopodium selago L.	Lycopodium selago L.	species	Lycopodium	selago	Lycopodiaceae	1837/1953	67.627	33.05	WGS 84	5000	Chernov, Evgeny Georgievich	RU	Murmansk Oblast	Creative Commons Attribution (CC-BY) 4.0 License	Polar-Alpine Botanical Garden-Institute	KPABG	Gorodkov, B. N. (ed.) 1953: Flora of Murmansk Region. 1: map 26. Academy of Sciences of the USSR, Moscow & Leningrad. (In Russian)	Flora of Murmansk Region (1953-1966) point distribution data	En
799	Occurrence	Lycopodium selago L.	Lycopodium selago L.	species	Lycopodium	selago	Lycopodiaceae	1837/1953	67.615	32.905	WGS 84	5000	Chernov, Evgeny Georgievich	RU	Murmansk Oblast	Creative Commons Attribution (CC-BY) 4.0 License	Polar-Alpine Botanical Garden-Institute	KPABG	Gorodkov, B. N. (ed.) 1953: Flora of Murmansk Region. 1: map 26. Academy of Sciences of the USSR, Moscow & Leningrad. (In Russian)	Flora of Murmansk Region (1953-1966) point distribution data	En
800	Occurrence	Lycopodium selago L.	Lycopodium selago L.	species	Lycopodium	selago	Lycopodiaceae	1837/1953	67.683	32.567	WGS 84	5000	Chernov, Evgeny Georgievich	RU	Murmansk Oblast	Creative Commons Attribution (CC-BY) 4.0 License	Polar-Alpine Botanical Garden-Institute	KPABG	Gorodkov, B. N. (ed.) 1953: Flora of Murmansk Region. 1: map 26. Academy of Sciences of the USSR, Moscow & Leningrad. (In Russian)	Flora of Murmansk Region (1953-1966) point distribution data	En
801	Occurrence	Lycopodium selago L.	Lycopodium selago L.	species	Lycopodium	selago	Lycopodiaceae	1837/1953	67.55	32.453	WGS 84	5000	Chernov, Evgeny Georgievich	RU	Murmansk Oblast	Creative Commons Attribution (CC-BY) 4.0 License	Polar-Alpine Botanical Garden-Institute	KPABG	Gorodkov, B. N. (ed.) 1953: Flora of Murmansk Region. 1: map 26. Academy of Sciences of the USSR, Moscow & Leningrad. (In Russian)	Flora of Murmansk Region (1953-1966) point distribution data	En
802	Occurrence	Lycopodium selago L.	Lycopodium selago L.	species	Lycopodium	selago	Lycopodiaceae	1837/1953	67.495	32.486	WGS 84	5000	Chernov, Evgeny Georgievich	RU	Murmansk Oblast	Creative Commons Attribution (CC-BY) 4.0 License	Polar-Alpine Botanical Garden-Institute	KPABG	Gorodkov, B. N. (ed.) 1953: Flora of Murmansk Region. 1: map 26. Academy of Sciences of the USSR, Moscow & Leningrad. (In Russian)	Flora of Murmansk Region (1953-1966) point distribution data	En
803	Occurrence	Lycopodium selago L.	Lycopodium selago L.	species	Lycopodium	selago	Lycopodiaceae	1837/1953	67.173	32.569	WGS 84	5000	Chernov, Evgeny Georgievich	RU	Murmansk Oblast	Creative Commons Attribution (CC-BY) 4.0 License	Polar-Alpine Botanical Garden-Institute	KPABG	Gorodkov, B. N. (ed.) 1953: Flora of Murmansk Region. 1: map 26. Academy of Sciences of the USSR, Moscow & Leningrad. (In Russian)	Flora of Murmansk Region (1953-1966) point distribution data	En
804	Occurrence	Lycopodium selago L.	Lycopodium selago L.	species	Lycopodium	selago	Lycopodiaceae	1837/1953	67.09	32.402	WGS 84	5000	Chernov, Evgeny Georgievich	RU	Murmansk Oblast	Creative Commons Attribution (CC-BY) 4.0 License	Polar-Alpine Botanical Garden-Institute	KPABG	Gorodkov, B. N. (ed.) 1953: Flora of Murmansk Region. 1: map 26. Academy of Sciences of the USSR, Moscow & Leningrad. (In Russian)	Flora of Murmansk Region (1953-1966) point distribution data	En
805	Occurrence	Lycopodium selago L.	Lycopodium selago L.	species	Lycopodium	selago	Lycopodiaceae	1837/1953	66.901	32.666	WGS 84	5000	Chernov, Evgeny Georgievich	RU	Murmansk Oblast	Creative Commons Attribution (CC-BY) 4.0 License	Polar-Alpine Botanical Garden-Institute	KPABG	Gorodkov, B. N. (ed.) 1953: Flora of Murmansk Region. 1: map 26. Academy of Sciences of the USSR, Moscow & Leningrad. (In Russian)	Flora of Murmansk Region (1953-1966) point distribution data	En
806	Occurrence	Lycopodium annotinum L.	Lycopodium annotinum L.	species	Lycopodium	annotinum	Lycopodiaceae	1837/1953	68.585	37.751	WGS 84	5000	Chernov, Evgeny Georgievich	RU	Murmansk Oblast	Creative Commons Attribution (CC-BY) 4.0 License	Polar-Alpine Botanical Garden-Institute	KPABG	Gorodkov, B. N. (ed.) 1953: Flora of Murmansk Region. 1: map 27. Academy of Sciences of the USSR, Moscow & Leningrad. (In Russian)	Flora of Murmansk Region (1953-1966) point distribution data	En
807	Occurrence	Lycopodium annotinum L.	Lycopodium annotinum L.	species	Lycopodium	annotinum	Lycopodiaceae	1837/1953	67.545	37.988	WGS 84	5000	Chernov, Evgeny Georgievich	RU	Murmansk Oblast	Creative Commons Attribution (CC-BY) 4.0 License	Polar-Alpine Botanical Garden-Institute	KPABG	Gorodkov, B. N. (ed.) 1953: Flora of Murmansk Region. 1: map 27. Academy of Sciences of the USSR, Moscow & Leningrad. (In Russian)	Flora of Murmansk Region (1953-1966) point distribution data	En
808	Occurrence	Lycopodium annotinum L.	Lycopodium annotinum L.	species	Lycopodium	annotinum	Lycopodiaceae	1837/1953	66.284	38.946	WGS 84	5000	Chernov, Evgeny Georgievich	RU	Murmansk Oblast	Creative Commons Attribution (CC-BY) 4.0 License	Polar-Alpine Botanical Garden-Institute	KPABG	Gorodkov, B. N. (ed.) 1953: Flora of Murmansk Region. 1: map 27. Academy of Sciences of the USSR, Moscow & Leningrad. (In Russian)	Flora of Murmansk Region (1953-1966) point distribution data	En
809	Occurrence	Lycopodium annotinum L.	Lycopodium annotinum L.	species	Lycopodium	annotinum	Lycopodiaceae	1837/1953	66.163	38.943	WGS 84	5000	Chernov, Evgeny Georgievich	RU	Murmansk Oblast	Creative Commons Attribution (CC-BY) 4.0 License	Polar-Alpine Botanical Garden-Institute	KPABG	Gorodkov, B. N. (ed.) 1953: Flora of Murmansk Region. 1: map 27. Academy of Sciences of the USSR, Moscow & Leningrad. (In Russian)	Flora of Murmansk Region (1953-1966) point distribution data	En
810	Occurrence	Lycopodium annotinum L.	Lycopodium annotinum L.	species	Lycopodium	annotinum	Lycopodiaceae	1837/1953	66.258	38.552	WGS 84	5000	Chernov, Evgeny Georgievich	RU	Murmansk Oblast	Creative Commons Attribution (CC-BY) 4.0 License	Polar-Alpine Botanical Garden-Institute	KPABG	Gorodkov, B. N. (ed.) 1953: Flora of Murmansk Region. 1: map 27. Academy of Sciences of the USSR, Moscow & Leningrad. (In Russian)	Flora of Murmansk Region (1953-1966) point distribution data	En
811	Occurrence	Lycopodium annotinum L.	Lycopodium annotinum L.	species	Lycopodium	annotinum	Lycopodiaceae	1837/1953	66.09	38.352	WGS 84	5000	Chernov, Evgeny Georgievich	RU	Murmansk Oblast	Creative Commons Attribution (CC-BY) 4.0 License	Polar-Alpine Botanical Garden-Institute	KPABG	Gorodkov, B. N. (ed.) 1953: Flora of Murmansk Region. 1: map 27. Academy of Sciences of the USSR, Moscow & Leningrad. (In Russian)	Flora of Murmansk Region (1953-1966) point distribution data	En
[truncated: 24,744 more rows]
